# Supplementary material for: Development and validation of a bovine macrophage specific cDNA microarray
Source: BMC Genomics. 2006 Sep 1;7:224. doi: 10.1186/1471-2164-7-224 (PMC1590031; doi:10.1186/1471-2164-7-224)
Supplement: Additional File 1 — Annotation of the BoMP microarray. An excel file of the annotation of the BoMP microarray is available as supplementary material and is also found on the Roslin Institute website [56]. Where possible the best human RefSeq hit has been listed for analysis purposes. Clones highlighted in blue denote those containing non-bovine sequences. [file 1471-2164-7-224-S1.xls]

## Sheet: BoMP microarray
Where possible the human RefSeq sequence has been listed for analysis purposes.
However, because of the increasing amount of bovine sequence that is now available, this may not have been the best blast hit.
		Clone	Blast Hit
Clone ID	Library of Origin	Accession No.	Accession No.	Organism	E value	Gene Symbol	Gene
BARC_5BOV_100B15	BARC 5 BOV	BG691069	NM_016123	human	e-134	IRAK4	interleukin-1 receptor-associated kinase 4
BARC_5BOV_100J16	BARC 5 BOV	BG691102	NM_139312	human	0	YME1L1	YME1-like 1
BARC_5BOV_104K21	BARC 5 BOV	BG688610	NM_002863	human	2e-47	PYGL	phosphorylase, glycogen; liver
BARC_5BOV_106D23	BARC 5 BOV	BF230168	NM_003263	human	1e-92	TLR1	toll-like receptor 1
BARC_5BOV_106M22	BARC 5 BOV	BF230296	NM_004620	human	e-121	TRAF6	TNF receptor-associated factor 6
BARC_5BOV_107O17	BARC 5 BOV	BF231237	NM_018479	human	2e-25	ECHDC1	enoyl Coenzyme A hydratase domain containing 1
BARC_5BOV_111P13	BARC 5 BOV	BE845416	XM_037557	human	5e-15	KIAA0984	KIAA0984 protein
BARC_5BOV_112P13	BARC 5 BOV	BE846123	NM_001154	human	0	ANXA5	annexin A5
BARC_5BOV_112P4	BARC 5 BOV	CK849512	NM_001780	human	e-131	CD63	CD63 antigen
BARC_5BOV_113M9	BARC 5 BOV	BE845720	NM_183080	bovine	e-153	MCP	membrane cofactor protein (CD46)
BARC_5BOV_113O11	BARC 5 BOV	BE845695	AV596458	bovine	e-102	-	EST
BARC_5BOV_118K10	BARC 5 BOV	BE589973	NM_015714	human	0	G0S2	G0/G1switch 2
BARC_5BOV_123E17	BARC 5 BOV	BE487213	NM_033358	human	5e-52	CASP8	caspase 8, apoptosis-related cysteine peptidase
BARC_5BOV_131M23	BARC 5 BOV	BE486020	NM_012095	human	e-115	AP3M1	adaptor-related protein complex 3, mu 1 subunit
BARC_5BOV_133G11	BARC 5 BOV	BE485416	NM_007298	human	e-132	BRCA1	breast cancer 1, early onset
BARC_5BOV_138P6	BARC 5 BOV	BE487631	NM_001570	human	5e-33	IRAK2	interleukin-1 receptor-associated kinase 2
BARC_5BOV_141O22	BARC 5 BOV	BE479129	NM_001901	human	e-156	CTGF	connective tissue growth factor
BARC_5BOV_144J7	BARC 5 BOV	BE477259	NM_001753	human	0	CAV1	caveolin 1
BARC_5BOV_21E3	BARC 5 BOV	BE478425	NM_003900	human	3e-25	SQSTM1	sequestosome 1
BARC_5BOV_36O2	BARC 5 BOV	CK848795	NM_000115	human	0	EDNRB	endothelin receptor type B
BARC_5BOV_43K23	BARC 5 BOV	BG693016	NM_001731	human	0	BTG1	B-cell translocation gene 1, anti-proliferative
BARC_5BOV_45M6	BARC 5 BOV	CK848985	NM_001747	human	0	CAPG	capping protein (actin filament), gelsolin-like
BARC_5BOV_46G22	BARC 5 BOV	BG693272	NM_214170	porcine	2e-13	CD59	CD59 protein
BARC_5BOV_83P21	BARC 5 BOV	CA035921	NM_004240	human	2e-61	TRIP10	thyroid hormone receptor interactor 10
BARC_5BOV_97P4	BARC 5 BOV	BG690320	NM_001064	human	6e-88	TKT	transketolase
BARC_5BOV_99I8	BARC 5 BOV	CK849100	NM_000582	human	3e-54	SPP1	secreted phosphoprotein 1 (osteopontin)
C0002409H8	BoMP	AJ814559	NM_001159	human	1e-96	AOX1	aldehyde oxidase 1
C0002409I12	BoMP	AJ814300	NM_016562	human	0	TLR7	toll-like receptor 7
C0002412B2	BoMP	AJ815448	NM_078468	human	0	BCCIP	BRCA2 and CDKN1A interacting protein
C0002412M2	BoMP	AJ814989	AJ677097	bovine	e-138	-	EST
C0002412O16	BoMP	AJ814922	X73742	caprine	e-123	-	EST
C0002422H18	BoMP	AJ817095	NM_016292	human	0	TRAP1	TNF receptor-associated protein 1
C0002427F4	BoMP	AJ819420	DN520006	bovine	0	-	EST
C0002428D1	BoMP	AJ819691	AJ959689	porcine	1e-51	-	EST
C0002431E22	BoMP	AJ821009	CN435422	bovine	e-172	-	EST
C0002431J24	BoMP	AJ820904	AJ670904	bovine	0	-	EST
C0005198a10.q1kT7.scf	BoMP	AJ815830	NM_205789	bovine	3e-98	DERL1	Der1-like domain family, member 1
C0005198a11.q1kT7.scf	BoMP	AJ815823	CD558123	human	1e-20	-	EST
C0005198a12.q1kT7.scf	BoMP	AJ815815	NM_002560	human	3e-35	P2RX4	purinergic receptor P2X, ligand-gated ion channel, 4
C0005198a14.q1kT7.scf	BoMP	AJ815800	NM_032549	human	e-164	IMMP2L	IMP2 inner mitochondrial membrane peptidase-like
C0005198a15.q1kT7.scf	BoMP	AJ815794	AJ688269	bovine	0	-	EST
C0005198a16.q1kT7.scf	BoMP	AJ815787	DN741528	bovine	0	-	EST
C0005198a19.q1kT7.scf	BoMP	AJ815767	NM_033626	human	1e-45	JM11	JM11 protein
C0005198a2.q1kT7.scf	BoMP	AJ815716	NM_016133	human	0	INSIG2	insulin induced gene 2
C0005198a20.q1kT7.scf	BoMP	AJ815756	-	-	-	-	unique singleton
C0005198a22.q1kT7.scf	BoMP	AJ815739	-	-	-	-	unique singleton
C0005198a3.q1kT7.scf	BoMP	AJ815709	-	-	-	-	ESTScan
C0005198a6.q1kT7.scf	BoMP	AJ815684	NM_138777	human	0	MRRF	mitochondrial ribosome recycling factor
C0005198a7.q1kT7.scf	BoMP	AJ815679	NM_019083	human	3e-21	FLJ10287	hypothetical protein FLJ10287
C0005198b1.q1kT7.scf	BoMP	AJ815589	BP463573	porcine	5e-43	-	EST
C0005198b10.q1kT7.scf	BoMP	AJ815657	NM_003622	human	3e-27	PPFIBP1	PTPRF interacting protein, binding protein 1 (liprin beta 1)
C0005198b12.q1kT7.scf	BoMP	AJ815644	AI343473	human	e-123	-	EST
C0005198b13.q1kT7.scf	BoMP	AJ815638	-	-	-	-	unique singleton
C0005198b18.q1kT7.scf	BoMP	AJ815601	CD467176	equine	1e-35	-	EST
C0005198b2.q1kT7.scf	BoMP	AJ815547	NM_173924	bovine	e-163	IL7	interleukin 7
C0005198b21.q1kT7.scf	BoMP	AJ815573	NM_033656	human	9e-40	BRWD1	bromodomain and WD repeat domain containing 1
C0005198b3.q1kT7.scf	BoMP	AJ815541	NM_016252	human	0	BIRC6	baculoviral IAP repeat-containing 6 (apollon)
C0005198b4.q1kT7.scf	BoMP	AJ815533	AB051464	human	0	KIAA1677	KIAA1677 protein
C0005198b5.q1kT7.scf	BoMP	AJ815526	NM_001035363	bovine	0	FLCN	folliculin
C0005198b6.q1kT7.scf	BoMP	AJ815517	NM_016026	human	4e-11	RDH11	retinol dehydrogenase 11 (all-trans and 9-cis)
C0005198b8.q1kT7.scf	BoMP	AJ815510	-	-	-	-	unique singleton
C0005198b9.q1kT7.scf	BoMP	AJ815502	XM_583352	bovine	0	TMEM43	transmembrane protein 43 (elastin)
C0005198c1.q1kT7.scf	BoMP	AJ815424	BM088602	bovine	0	-	EST
C0005198c11.q1kT7.scf	BoMP	AJ815488	AL699908	human	1.9e-80	-	EST
C0005198c12.q1kT7.scf	BoMP	AJ815481	NM_032623	human	2e-50	OSAP	ovary-specific acidic protein
C0005198c16.q1kT7.scf	BoMP	AJ815451	AJ677128	bovine	0	-	EST
C0005198c18.q1kT7.scf	BoMP	AJ815439	-	-	-	-	ESTScan
C0005198c20.q1kT7.scf	BoMP	AJ815416	-	-	-	-	unique cluster
C0005198c20.q1kT7.scf	BoMP	AJ815416	-	-	-	-	ESTScan
C0005198c23.q1kT7.scf	BoMP	AJ815392	-	-	-	-	unique singleton
C0005198c7.q1kT7.scf	BoMP	AJ815338	BE683238	bovine	0	-	EST
C0005198c8.q1kT7.scf	BoMP	AJ815332	NM_178157	human	4e-70	FUT8	fucosyltransferase 8
C0005198c9.q1kT7.scf	BoMP	AJ815325	XM_592085	bovine	0	KIF5B	kinesin family member 5B
C0005198d1.q1kT7.scf	BoMP	AJ815252	NM_014821	human	0	KIAA0317	KIAA0317 protein
C0005198d13.q1kT7.scf	BoMP	AJ815299	BP103016	bovine	0	-	EST
C0005198d15.q1kT7.scf	BoMP	AJ815284	AM017178	bovine	e-106	-	EST
C0005198d17.q1kT7.scf	BoMP	AJ815273	AV607839	bovine	0	-	EST
C0005198d20.q1kT7.scf	BoMP	AJ815244	NM_173524	human	e-172	C10orf64	chromosome 10 open reading frame 64
C0005198d21.q1kT7.scf	BoMP	AJ815237	NM_053064	human	e-174	GNG2	guanine nucleotide binding protein (G protein), gamma 2
C0005198d22.q1kT7.scf	BoMP	AJ815224	CB419977	bovine	0	-	EST
C0005198d8.q1kT7.scf	BoMP	AJ815163	-	-	-	-	unique singleton
C0005198d9.q1kT7.scf	BoMP	AJ815157	BF605588	bovine	2.6e-39	-	EST
C0005198e1.q1kT7.scf	BoMP	AJ815080	CF744669	murine	2e-32	-	EST
C0005198e10.q1kT7.scf	BoMP	AJ815150	AW861175	human	1.8e-40	-	EST
C0005198e13.q1kT7.scf	BoMP	AJ815127	NM_173797	human	1e-45	PAPD4	PAP associated domain containing 4
C0005198e14.q1kT7.scf	BoMP	AJ815121	NM_004776	human	3e-17	B4GALT5	UDP-Gal:betaGlcNAc beta 1,4- galactosyltransferase polypeptide 5
C0005198e15.q1kT7.scf	BoMP	AJ815114	XM_613276	bovine	0	RPE	ribulose-5-phosphate-3-epimerase
C0005198e16.q1kT7.scf	BoMP	AJ815108	-	-	-	-	unique singleton
C0005198e17.q1kT7.scf	BoMP	AJ815100	NM_030756	human	0	TCF7L2	transcription factor 7-like 2 (T-cell specific, HMG-box)
C0005198e2.q1kT7.scf	BoMP	AJ815038	NM_007187	human	1e-68	WBP4	WW domain binding protein 4 (formin binding protein 21)
C0005198e23.q1kT7.scf	BoMP	AJ815052	CB425204	bovine	e-137	-	EST
C0005198e24.q1kT7.scf	BoMP	AJ815045	AM012841	bovine	2e-84	-	EST
C0005198e3.q1kT7.scf	BoMP	AJ815030	NM_173794	human	0	FUNDC1	FUN14 domain containing 1
C0005198e5.q1kT7.scf	BoMP	AJ815019	-	-	-	-	unique singleton
C0005198e7.q1kT7.scf	BoMP	AJ815003	NM_006591	human	4e-38	POLD3	polymerase (DNA-directed), delta 3, accessory subunit
C0005198e9.q1kT7.scf	BoMP	AJ814991	-	-	-	-	unique singleton
C0005198f11.q1kT7.scf	BoMP	AJ814976	-	-	-	-	unique cluster
C0005198f14.q1kT7.scf	BoMP	AJ814957	NM_014053	human	e-170	FLVCR	feline leukemia virus subgroup C cellular receptor
C0005198f16.q1kT7.scf	BoMP	AJ814941	-	-	-	-	unique singleton
C0005198f17.q1kT7.scf	BoMP	AJ814934	CB451225	bovine	e-106	-	EST
C0005198f21.q1kT7.scf	BoMP	AJ814912	NM_016481	human	6e-72	C9orf156	chromosome 9 open reading frame 156
C0005198f23.q1kT7.scf	BoMP	AJ814897	NM_020399	human	2e-19	GOPC	golgi associated PDZ and coiled-coil motif containing
C0005198f24.q1kT7.scf	BoMP	AJ814889	BM253442	bovine	4.1e-65	-	EST
C0005198f3.q1kT7.scf	BoMP	AJ814875	CB166968	bovine	0	-	EST
C0005198f6.q1kT7.scf	BoMP	AJ814855	NM_014342	human	0	MTCH2	mitochondrial carrier homolog 2
C0005198f7.q1kT7.scf	BoMP	AJ814847	AI218837	human	e-111	-	EST
C0005198f8.q1kT7.scf	BoMP	AJ814842	-	-	-	-	unique singleton
C0005198g1.q1kT7.scf	BoMP	AJ814759	BM433542	bovine	2.9e-19	-	EST
C0005198g10.q1kT7.scf	BoMP	AJ814827	NM_178439	human	e-151	GCL	germ cell-less homolog 1 (Drosophila)
C0005198g11.q1kT7.scf	BoMP	AJ814820	NM_014155	human	4e-82	BTBD15	BTB (POZ) domain containing 15
C0005198g13.q1kT7.scf	BoMP	AJ814808	NM_018657	human	e-109	MYNN	myoneurin
C0005198g17.q1kT7.scf	BoMP	AJ814780	NM_002915	human	0	RFC3	replication factor C (activator 1) 3, 38kDa
C0005198g18.q1kT7.scf	BoMP	AJ814773	NM_005316	human	e-146	GTF2H1	general transcription factor IIH, polypeptide 1 (62kD subunit)
C0005198g19.q1kT7.scf	BoMP	AJ814766	NM_001173	human	e-102	ARHGAP5	Rho GTPase activating protein 5
C0005198g22.q1kT7.scf	BoMP	AJ814740	-	-	-	-	ESTScan
C0005198g23.q1kT7.scf	BoMP	AJ814733	-	-	-	-	unique singleton
C0005198g24.q1kT7.scf	BoMP	AJ814723	NM_003591	human	1e-38	CUL2	cullin 2
C0005198g4.q1kT7.scf	BoMP	AJ814704	CB457169	bovine	0	-	EST
C0005198g6.q1kT7.scf	BoMP	AJ814692	NM_015275	human	4e-54	KIAA1033	KIAA1033 protein
C0005198g7.q1kT7.scf	BoMP	AJ814684	NM_152271	human	e-149	LONRF1	LON peptidase N-terminal domain and ring finger 1
C0005198g9.q1kT7.scf	BoMP	AJ814667	NM_172016	human	1e-73	TRIM39	tripartite motif-containing 39
C0005198h1.q1kT7.scf	BoMP	AJ814592	NM_003133	human	8e-19	SRP9	signal recognition particle 9kDa
C0005198h10.q1kT7.scf	BoMP	AJ814661	-	-	-	-	unique cluster
C0005198h13.q1kT7.scf	BoMP	AJ814640	-	-	-	-	unique singleton
C0005198h14.q1kT7.scf	BoMP	AJ814634	AJ689835	bovine	e-104	-	EST
C0005198h15.q1kT7.scf	BoMP	AJ814627	BF440373	bovine	e-135	-	EST
C0005198h16.q1kT7.scf	BoMP	AJ814620	NM_014089	human	2e-95	NUPL1	nucleoporin like 1
C0005198h17.q1kT7.scf	BoMP	AJ814611	-	-	-	-	unique singleton
C0005198h21.q1kT7.scf	BoMP	AJ814578	BC053907	human	2e-53	LIN7C	lin-7 homolog C (C. elegans)
C0005198h3.q1kT7.scf	BoMP	AJ814540	-	-	-	-	unique singleton
C0005198h4.q1kT7.scf	BoMP	AJ814536	XM_615363	bovine	0	ZNF292	zinc finger protein 292
C0005198h7.q1kT7.scf	BoMP	AJ814514	NM_016091	human	0	EIF3S6IP	eukaryotic translation initiation factor 3, subunit 6 interacting protein
C0005198h8.q1kT7.scf	BoMP	AJ814510	BC023554	human	7e-10	CPOX	coproporphyrinogen oxidase
C0005198i1.q1kT7.scf	BoMP	AJ814426	BF041176	bovine	0	-	EST
C0005198i11.q1kT7.scf	BoMP	AJ814491	-	-	-	-	unique singleton
C0005198i12.q1kT7.scf	BoMP	AJ814484	NM_006214	human	0	PHYH	phytanoyl-CoA hydroxylase (Refsum disease)
C0005198i16.q1kT7.scf	BoMP	AJ814457	NM_015874	human	0	RBPSUH	recombining binding protein suppressor of hairless (Drosophila)
C0005198i18.q1kT7.scf	BoMP	AJ814441	AY112657	porcine	1e-34	FGL2	fibrinogen-like 2
C0005198i20.q1kT7.scf	BoMP	AJ814418	CB167703	bovine	0	-	EST
C0005198i21.q1kT7.scf	BoMP	AJ814411	AY029472	human	6e-70	-	smad interacting protein 1
C0005198i22.q1kT7.scf	BoMP	AJ814403	NM_133761	murin	2e-52	DCP1A	decapping enzyme
C0005198i7.q1kT7.scf	BoMP	AJ814357	-	-	-	-	unique cluster
C0005198i9.q1kT7.scf	BoMP	AJ814345	NM_002485	human	e-169	NBN	nibrin
C0005198j1.q1kT7.scf	BoMP	AJ814263	NM_003647	human	7e-53	DGKE	diacylglycerol kinase, epsilon 64kDa
C0005198j11.q1kT7.scf	BoMP	AJ814326	NM_001497	human	e-175	B4GALT1	UDP-Gal:betaGlcNAc beta 1,4- galactosyltransferase polypeptide 1
C0005198j14.q1kT7.scf	BoMP	AJ814304	-	-	-	-	unique singleton
C0005198j17.q1kT7.scf	BoMP	AJ814285	BF076930	bovine	0	-	EST
C0005198j19.q1kT7.scf	BoMP	AJ814269	CR545541	pongo	1e-33	-	EST
C0005198j2.q1kT7.scf	BoMP	AJ814218	NM_139014	human	7e-58	MAPK14	mitogen-activated protein kinase 14 (p38)
C0005198j20.q1kT7.scf	BoMP	AJ814257	BE665492	bovine	0	-	EST
C0005198j4.q1kT7.scf	BoMP	AJ814205	DN527685	bovine	0	-	EST
C0005198j5.q1kT7.scf	BoMP	AJ814198	BM480504	bovine	0	-	EST
C0005198j6.q1kT7.scf	BoMP	AJ814189	CB450880	bovine	e-139	-	EST
C0005198j9.q1kT7.scf	BoMP	AJ814172	NM_016262	human	5e-23	TUBE1	tubulin, epsilon 1
C0005198k1.q1kT7.scf	BoMP	AJ814093	DN742857	bovine	e-112	-	EST
C0005198k10.q1kT7.scf	BoMP	AJ814164	XM_498111	human	e-159	LOC442228	similar to dJ22I17.2 (novel protein with EGF-like and laminin G domains)
C0005198k11.q1kT7.scf	BoMP	AJ814157	NM_138571	human	e-133	HINT3	histidine triad nucleotide binding protein 3
C0005198k12.q1kT7.scf	BoMP	AJ814150	NM_003403	human	8e-22	YY1	YY1 transcription factor
C0005198k15.q1kT7.scf	BoMP	AJ814130	CB418773	bovine	0	-	EST
C0005198k16.q1kT7.scf	BoMP	AJ814123	CR452070	bovine	0	-	EST
C0005198k17.q1kT7.scf	BoMP	AJ814117	-	-	-	-	unique cluster
C0005198k19.q1kT7.scf	BoMP	AJ814099	CN438695	bovine	e-135	-	EST
C0005198k21.q1kT7.scf	BoMP	AJ814078	-	-	-	-	unique singleton
C0005198k23.q1kT7.scf	BoMP	AJ814065	NM_014043	human	2e-18	CHMP2B	chromatin modifying protein 2B
C0005198k24.q1kT7.scf	BoMP	AJ814058	NM_005257	human	e-134	GATA6	GATA binding protein 6
C0005198k4.q1kT7.scf	BoMP	AJ814034	BM258687	bovine	0	-	EST
C0005198k6.q1kT7.scf	BoMP	AJ814020	CB435804	bovine	0	-	EST
C0005198l1.q1kT7.scf	BoMP	AJ813932	BI975933	bovine	e-138	-	EST
C0005198l13.q1kT7.scf	BoMP	AJ813976	XM_588314	bovine	8e-65	PPP6C	protein phosphatase 6, catalytic subunit
C0005198l14.q1kT7.scf	BoMP	AJ813969	NM_001034778	bovine	0	U2AF1L4	U2 small nuclear RNA auxiliary factor 1-like 4
C0005198l16.q1kT7.scf	BoMP	AJ813961	BG693495	bovine	e-142	-	EST
C0005198l17.q1kT7.scf	BoMP	AJ813954	AV605798	bovine	0	-	EST
C0005198l21.q1kT7.scf	BoMP	AJ813919	NM_016410	human	0	CHMP5	chromatin modifying protein 5
C0005198l23.q1kT7.scf	BoMP	AJ813903	-	-	-	-	unique singleton
C0005198l3.q1kT7.scf	BoMP	AJ813883	NM_145860	human	0	PDCD10	programmed cell death 10
C0005198l6.q1kT7.scf	BoMP	AJ813860	CB430385	bovine	0	-	EST
C0005198l7.q1kT7.scf	BoMP	AJ813854	CB446297	bovine	0	-	EST
C0005198m14.q1kT7.scf	BoMP	AJ813804	BM285764	bovine	0	-	EST
C0005198m16.q1kT7.scf	BoMP	AJ813788	-	-	-	-	unique singleton
C0005198m19.q1kT7.scf	BoMP	AJ813767	CK979971	bovine	0	-	EST
C0005198m2.q1kT7.scf	BoMP	AJ813713	NM_016283	human	e-130	TAF9	TAF9 RNA polymerase II, TATA box binding protein (TBP)-associated factor, 32kDa
C0005198m22.q1kT7.scf	BoMP	AJ813736	NM_006409	human	e-150	ARPC1A	actin related protein 2/3 complex, subunit 1A, 41kDa
C0005198m23.q1kT7.scf	BoMP	AJ813727	-	-	-	-	unique singleton
C0005198m4.q1kT7.scf	BoMP	AJ813698	NM_012255	human	1e-36	XRN2	5'-3' exoribonuclease 2
C0005198m5.q1kT7.scf	BoMP	AJ813692	NM_002096	human	e-102	GTF2F1	general transcription factor IIF, polypeptide 1, 74kDa
C0005198m6.q1kT7.scf	BoMP	AJ813686	BF897580	human	1.3e-44	-	EST
C0005198m7.q1kT7.scf	BoMP	AJ813680	CB171627	bovine	0	-	EST
C0005198n1.q1kT7.scf	BoMP	AJ812747	-	-	-	-	unique singleton
C0005198n11.q1kT7.scf	BoMP	AJ813651	NM_002874	human	e-100	RAD23B	RAD23 homolog B (S. cerevisiae)
C0005198n14.q1kT7.scf	BoMP	AJ812792	DN742978	bovine	7e-90	-	EST
C0005198n15.q1kT7.scf	BoMP	AJ812786	NM_006135	human	7e-37	CAPZA1	capping protein (actin filament) muscle Z-line, alpha 1
C0005198n19.q1kT7.scf	BoMP	AJ812756	NM_000014	human	0	A2M	alpha-2-macroglobulin
C0005198n2.q1kT7.scf	BoMP	AJ812825	CB448133	bovine	0	-	EST
C0005198n4.q1kT7.scf	BoMP	AJ812843	-	-	-	-	unique singleton
C0005198n6.q1kT7.scf	BoMP	AJ812849	CN794360	bovine	1e-35	-	EST
C0005198n7.q1kT7.scf	BoMP	AJ812856	-	-	-	-	ESTScan
C0005198n8.q1kT7.scf	BoMP	AJ812863	NM_004941	human	9e-76	DHX8	DEAH (Asp-Glu-Ala-His) box polypeptide 8
C0005198n9.q1kT7.scf	BoMP	AJ812871	NM_006164	human	0	NFE2L2	nuclear factor (erythroid-derived 2)-like 2
C0005198o1.q1kT7.scf	BoMP	AJ812931	NM_014325	human	6e-93	CORO1C	coronin, actin binding protein, 1C
C0005198o11.q1kT7.scf	BoMP	AJ812882	NM_001025077	human	4e-22	CUGBP2	CUG triplet repeat, RNA binding protein 2
C0005198o12.q1kT7.scf	BoMP	AJ812888	NM_006319	human	0	CDIPT	CDP-diacylglycerol--inositol 3-phosphatidyltransferase
C0005198o15.q1kT7.scf	BoMP	AJ812904	BF653218	bovine	0	-	EST
C0005198o17.q1kT7.scf	BoMP	AJ812917	CB445242	bovine	4.5e-65	-	EST
C0005198o23.q1kT7.scf	BoMP	AJ812961	BX091510	human	1.5e-62	-	EST
C0005198o5.q1kT7.scf	BoMP	AJ812981	NM_006495	human	1e-16	EVI2B	ecotropic viral integration site 2B
C0005198o7.q1kT7.scf	BoMP	AJ812994	XM_614427	bovine	0	RPUSD3	RNA pseudouridylate synthase domain containing 3
C0005198o8.q1kT7.scf	BoMP	AJ813000	-	-	-	-	unique singleton
C0005198p1.q1kT7.scf	BoMP	AJ813083	AA255423	human	1.3e-22	-	EST
C0005198p11.q1kT7.scf	BoMP	AJ813023	CB419861	bovine	0	-	EST
C0005198p12.q1kT7.scf	BoMP	AJ813028	NM_003145	human	0	SSR2	signal sequence receptor, beta
C0005198p13.q1kT7.scf	BoMP	AJ813037	NM_017759	human	0	FLJ20309	hypothetical protein FLJ20309
C0005198p14.q1kT7.scf	BoMP	AJ813044	CB461763	bovine	e-144	-	EST
C0005198p21.q1kT7.scf	BoMP	AJ813098	CB453538	bovine	0	-	EST
C0005198p23.q1kT7.scf	BoMP	AJ813108	DN847178	bovine	0	-	EST
C0005198p4.q1kT7.scf	BoMP	AJ813138	NM_024813	human	e-176	C1orf82	chromosome 1 open reading frame 82
C0005198p5.q1kT7.scf	BoMP	AJ813145	NM_018477	human	7e-95	ACTR10	actin-related protein 10 homolog (S. cerevisiae)
C0005198p7.q1kT7.scf	BoMP	AJ813156	NM_032725	human	0	MGC13125	hypothetical protein MGC13125
C0005199a1.q1kT7.scf	BoMP	AJ813237	-	-	-	-	unique singleton
C0005199a13.q1kT7.scf	BoMP	AJ813200	XM_875524	bovine	e-117	SNX12	sorting nexin 12
C0005199a14.q1kT7.scf	BoMP	AJ813209	BE231579	porcine	7e-25	-	EST
C0005199a17.q1kT7.scf	BoMP	AJ813215	-	-	-	-	unique cluster
C0005199a18.q1kT7.scf	BoMP	AJ813222	NM_005502	human	7e-53	ABCA1	ATP-binding cassette, sub-family A (ABC1), member 1
C0005199a20.q1kT7.scf	BoMP	AJ813242	NM_001001563	human	0	TIMM50	translocase of inner mitochondrial membrane 50 homolog
C0005199a22.q1kT7.scf	BoMP	AJ813255	NM_018434	human	e-155	RNF130	ring finger protein 130
C0005199a23.q1kT7.scf	BoMP	AJ813264	CA313520	human	6.7e-37	-	EST
C0005199a3.q1kT7.scf	BoMP	AJ813284	XM_613275	bovine	0	GBE1	glucan (1,4-alpha-), branching enzyme 1
C0005199a4.q1kT7.scf	BoMP	AJ813294	-	-	-	-	unique singleton
C0005199a5.q1kT7.scf	BoMP	AJ813301	-	-	-	-	unique cluster
C0005199a7.q1kT7.scf	BoMP	AJ813313	BF705923	bovine	1.6e-89	-	EST
C0005199a8.q1kT7.scf	BoMP	AJ813319	NM_015393	human	7e-14	DKFZP564O0823	DKFZP564O0823 protein
C0005199b1.q1kT7.scf	BoMP	AJ813396	NM_024528	human	4e-32	NKAP	NF-kappaB activating protein
C0005199b16.q1kT7.scf	BoMP	AJ813366	XM_882361	bovine	0	CD1D	CD1D antigen, d polypeptide
C0005199b19.q1kT7.scf	BoMP	AJ813389	NM_024612	human	9e-83	DHX40	DEAH (Asp-Glu-Ala-His) box polypeptide 40
C0005199b22.q1kT7.scf	BoMP	AJ813422	NM_152905	human	0	NEDD1	neural precursor cell expressed, developmentally down-regulated 1
C0005199b24.q1kT7.scf	BoMP	AJ813429	AM027590	bovine	0	-	EST
C0005199b3.q1kT7.scf	BoMP	AJ813432	AY275833	human	0	POLA	polymerase (DNA directed) alpha
C0005199b4.q1kT7.scf	BoMP	AJ813433	-	-	-	-	unique singleton
C0005199b9.q1kT7.scf	BoMP	AJ813449	NM_015057	human	0	MYCBP2	MYC binding protein 2
C0005199c12.q1kT7.scf	BoMP	AJ813460	-	-	-	-	unique singleton
C0005199c13.q1kT7.scf	BoMP	AJ813462	AY248754	human	0	TNFAIP3	TNF-alpha induced protein 3
C0005199c15.q1kT7.scf	BoMP	AJ813471	NM_213921	porcine	4e-31	HEXB	hexosaminidase B (beta polypeptide)
C0005199c16.q1kT7.scf	BoMP	AJ813475	-	-	-	-	ESTScan
C0005199c17.q1kT7.scf	BoMP	AJ813478	NM_139352	human	e-151	TAF1A	TATA box binding protein (TBP)-associated factor, RNA polymerase I, A, 48kDa
C0005199c18.q1kT7.scf	BoMP	AJ813483	BF775382	bovine	0	-	EST
C0005199c19.q1kT7.scf	BoMP	AJ813485	NM_007202	human	e-101	AKAP10	A kinase (PRKA) anchor protein 10
C0005199c2.q1kT7.scf	BoMP	AJ813508	NM_000157	human	5e-86	GBA	glucosidase, beta; acid (includes glucosylceramidase)
C0005199c20.q1kT7.scf	BoMP	AJ813491	NM_001035066	bovine	0	CMTM6	CKLF-like MARVEL transmembrane domain containing 6
C0005199c23.q1kT7.scf	BoMP	AJ813500	-	-	-	-	unique cluster
C0005199c3.q1kT7.scf	BoMP	AJ813511	-	-	-	-	unique cluster
C0005199c4.q1kT7.scf	BoMP	AJ813514	AW261062	equine	3e-20	-	EST
C0005199c5.q1kT7.scf	BoMP	AJ813517	BI898904	bovine	0	-	EST
C0005199c7.q1kT7.scf	BoMP	AJ813525	NM_016401	human	2e-98	HSPC138	hypothetical protein HSPC138
C0005199c8.q1kT7.scf	BoMP	AJ813527	-	-	-	-	unique singleton
C0005199d12.q1kT7.scf	BoMP	AJ813534	NM_016018	human	e-106	PHF20L1	PHD finger protein 20-like 1
C0005199d13.q1kT7.scf	BoMP	AJ813538	NM_021994	human	0	ZNF277	zinc finger protein 277
C0005199d16.q1kT7.scf	BoMP	AJ813550	BF706730	bovine	0	-	EST
C0005199d19.q1kT7.scf	BoMP	AJ813560	CB430038	bovine	0	-	EST
C0005199d2.q1kT7.scf	BoMP	AJ813586	NM_018067	human	0	RPRC1	arginine/proline rich coiled-coil 1
C0005199d23.q1kT7.scf	BoMP	AJ813579	BI775313	bovine	e-154	-	EST
C0005199d24.q1kT7.scf	BoMP	AJ813583	NM_006136	human	0	CAPZA2	capping protein (actin filament) muscle Z-line, alpha 2
C0005199d5.q1kT7.scf	BoMP	AJ813597	XM_592775	bovine	0	C10orf119	chromosome 10 open reading frame 119
C0005199d6.q1kT7.scf	BoMP	AJ813600	AJ673566	bovine	e-113	-	EST
C0005199d8.q1kT7.scf	BoMP	AJ813607	NM_001001664	human	8e-15	LOC339745	hypothetical protein LOC339745
C0005199d9.q1kT7.scf	BoMP	AJ813611	-	-	-	-	unique singleton
C0005199e10.q1kT7.scf	BoMP	AJ813614	NM_005124	human	e-131	NUP153	nucleoporin 153kDa
C0005199e17.q1kT7.scf	BoMP	AJ816141	NM_004060	human	3e-62	CCNG1	cyclin G1
C0005199e18.q1kT7.scf	BoMP	AJ816137	AW336543	bovine	1.7e-86	-	EST
C0005199e19.q1kT7.scf	BoMP	AJ816134	NM_032320	human	0	BTBD10	BTB (POZ) domain containing 10
C0005199e2.q1kT7.scf	BoMP	AJ816109	-	-	-	-	unique singleton
C0005199e20.q1kT7.scf	BoMP	AJ816127	-	-	-	-	unique cluster
C0005199e21.q1kT7.scf	BoMP	AJ816123	NM_007166	human	7e-41	PICALM	phosphatidylinositol binding clathrin assembly protein
C0005199e3.q1kT7.scf	BoMP	AJ816106	NM_009952	murine	1e-39	CREB1	cAMP responsive element binding protein 1
C0005199e4.q1kT7.scf	BoMP	AJ816101	NM_080491	human	e-125	GAB2	GRB2-associated binding protein 2
C0005199e6.q1kT7.scf	BoMP	AJ816095	-	-	-	-	unique cluster
C0005199e7.q1kT7.scf	BoMP	AJ816092	CB168885	bovine	0	-	EST
C0005199e9.q1kT7.scf	BoMP	AJ816083	NM_001813	human	e-122	CENPE	centromere protein E
C0005199f15.q1kT7.scf	BoMP	AJ816073	NM_014169	human	0	CHMP4A	chromatin modifying protein 4A
C0005199f17.q1kT7.scf	BoMP	AJ816066	NM_013450	human	0	BAZ2B	bromodomain adjacent to zinc finger domain, 2B
C0005199f2.q1kT7.scf	BoMP	AJ816036	-	-	-	-	unique singleton
C0005199f20.q1kT7.scf	BoMP	AJ816054	BF044116	bovine	3.5e-82	-	EST
C0005199f22.q1kT7.scf	BoMP	AJ816047	BI536926	bovine	e-143	-	EST
C0005199f23.q1kT7.scf	BoMP	AJ816043	BE723685	bovine	5e-74	-	EST
C0005199f6.q1kT7.scf	BoMP	AJ816019	XM_582882	bovine	0	WNK1	WNK lysine deficient protein kinase 1
C0005199f8.q1kT7.scf	BoMP	AJ816012	NM_022473	human	6e-06	ZFP106	zinc finger protein 106
C0005199f9.q1kT7.scf	BoMP	AJ816009	-	-	-	-	unique cluster
C0005199g10.q1kT7.scf	BoMP	AJ816005	BM105165	bovine	6.3e-68	-	EST
C0005199g12.q1kT7.scf	BoMP	AJ816002	BE757181	bovine	0	-	EST
C0005199g13.q1kT7.scf	BoMP	AJ815996	NM_004737	human	5e-60	LARGE	like-glycosyltransferase
C0005199g14.q1kT7.scf	BoMP	AJ815994	CB450086	bovine	0	-	EST
C0005199g16.q1kT7.scf	BoMP	AJ815988	NM_144982	human	e-100	MGC23401	hypothetical protein MGC23401
C0005199g18.q1kT7.scf	BoMP	AJ815983	-	-	-	-	unique singleton
C0005199g20.q1kT7.scf	BoMP	AJ815976	-	-	-	-	unique cluster
C0005199g22.q1kT7.scf	BoMP	AJ815970	-	-	-	-	unique cluster
C0005199g23.q1kT7.scf	BoMP	AJ815968	BE756986	bovine	2.3e-82	-	EST
C0005199g3.q1kT7.scf	BoMP	AJ815958	CB462187	bovine	0	-	EST
C0005199g7.q1kT7.scf	BoMP	AJ815945	NM_003715	human	1e-68	VDP	vesicle docking protein p115
C0005199h1.q1kT7.scf	BoMP	AJ815901	-	-	-	-	unique singleton
C0005199h12.q1kT7.scf	BoMP	AJ815929	CB435624	bovine	e-165	-	EST
C0005199h14.q1kT7.scf	BoMP	AJ815924	XM_032901	human	4e-32	KIAA0226	KIAA0226 gene product
C0005199h15.q1kT7.scf	BoMP	AJ815917	-	-	-	-	unique cluster
C0005199h16.q1kT7.scf	BoMP	AJ815914	-	-	-	-	unique singleton
C0005199h18.q1kT7.scf	BoMP	AJ815908	-	-	-	-	unique singleton
C0005199h19.q1kT7.scf	BoMP	AJ815904	AW631569	bovine	2.6e-73	-	EST
C0005199h6.q1kT7.scf	BoMP	AJ815869	-	-	-	-	unique singleton
C0005199h8.q1kT7.scf	BoMP	AJ815859	NM_004694	human	5e-39	SLC16A6	solute carrier family 16 (monocarboxylic acid transporters), member 6
C0005199h9.q1kT7.scf	BoMP	AJ815857	NM_032279	human	2e-57	ATP13A4	ATPase type 13A4
C0005199i1.q1kT7.scf	BoMP	AJ815814	CB420539	bovine	0	-	EST
C0005199i10.q1kT7.scf	BoMP	AJ815853	-	-	-	-	ESTScan
C0005199i18.q1kT7.scf	BoMP	AJ815822	NM_006209	human	1e-11	ENPP2	ectonucleotide pyrophosphatase/phosphodiesterase 2 (autotaxin)
C0005199i2.q1kT7.scf	BoMP	AJ815797	NM_017994	human	0	FLJ10099	hypothetical protein FLJ10099
C0005199i23.q1kT7.scf	BoMP	AJ815806	-	-	-	-	unique singleton
C0005199i24.q1kT7.scf	BoMP	AJ815799	NM_022497	human	2e-68	MRPS25	mitochondrial ribosomal protein S25
C0005199i3.q1kT7.scf	BoMP	AJ815793	XM_612177	bovine	5e-58	MAGI3	membrane associated guanylate kinase, WW and PDZ domain containing 3
C0005199i9.q1kT7.scf	BoMP	AJ815773	NM_175876	human	0	EXOC8	exocyst complex component 8
C0005199j10.q1kT7.scf	BoMP	AJ815770	NM_007358	human	0	MTF2	metal response element binding transcription factor 2
C0005199j12.q1kT7.scf	BoMP	AJ815765	-	-	-	-	unique singleton
C0005199j13.q1kT7.scf	BoMP	AJ815761	XM_868832	bovine	0	KLF11	Kruppel-like factor 11
C0005199j15.q1kT7.scf	BoMP	AJ815755	-	-	-	-	unique singleton
C0005199j17.q1kT7.scf	BoMP	AJ815745	CB438377	bovine	0	-	EST
C0005199j18.q1kT7.scf	BoMP	AJ815742	CB530368	bovine	0	-	EST
C0005199j20.q1kT7.scf	BoMP	AJ815731	NM_014155	human	2e-38	BTBD15	BTB (POZ) domain containing 15
C0005199j21.q1kT7.scf	BoMP	AJ815728	-	-	-	-	unique singleton
C0005199j22.q1kT7.scf	BoMP	AJ815724	NM_194292	human	8e-18	SAS-6	spindle assembly abnormal protein 6
C0005199j23.q1kT7.scf	BoMP	AJ815721	XM_882885	bovine	0	GRWD1	glutamate-rich WD repeat containing 1
C0005199j24.q1kT7.scf	BoMP	AJ815715	NM_006871	human	4e-24	RIPK3	receptor-interacting serine-threonine kinase 3
C0005199j3.q1kT7.scf	BoMP	AJ815708	CB168409	bovine	0	-	EST
C0005199j4.q1kT7.scf	BoMP	AJ815705	-	-	-	-	ESTScan
C0005199j5.q1kT7.scf	BoMP	AJ815700	BM256492	bovine	e-135	-	EST
C0005199j8.q1kT7.scf	BoMP	AJ815691	NM_000633	human	9e-22	BCL2	B-cell CLL/lymphoma 2
C0005199k1.q1kT7.scf	BoMP	AJ815647	NM_001003803	human	5e-20	ATP5S	ATP synthase, H+ transporting, mitochondrial F0 complex, subunit s (factor B)
C0005199k11.q1kT7.scf	BoMP	AJ815678	NM_175863	human	0	ARID1B	AT rich interactive domain 1B (SWI1-like)
C0005199k13.q1kT7.scf	BoMP	AJ815670	NM_022136	human	9e-40	SAMSN1	SAM domain, SH3 domain and nuclear localisation signals, 1
C0005199k14.q1kT7.scf	BoMP	AJ815668	-	-	-	-	unique singleton
C0005199k15.q1kT7.scf	BoMP	AJ815664	AV665578	bovine	e-144	-	EST
C0005199k17.q1kT7.scf	BoMP	AJ815656	AW289179	bovine	0	-	EST
C0005199k19.q1kT7.scf	BoMP	AJ815650	CK973076	bovine	0	-	EST
C0005199k20.q1kT7.scf	BoMP	AJ815643	CB448143	bovine	0	-	EST
C0005199k21.q1kT7.scf	BoMP	AJ815641	NM_020125	human	4e-64	SLAMF8	SLAM family member 8
C0005199k23.q1kT7.scf	BoMP	AJ815635	CB420083	bovine	0	-	EST
C0005199k7.q1kT7.scf	BoMP	AJ815608	-	-	-	-	unique cluster
C0005199k9.q1kT7.scf	BoMP	AJ815600	AW462542	bovine	0	-	EST
C0005199l1.q1kT7.scf	BoMP	AJ815562	NM_020738	human	2e-15	KIDINS220	kinase D-interacting substance of 220 kDa
C0005199l12.q1kT7.scf	BoMP	AJ815593	-	-	-	-	unique cluster
C0005199l14.q1kT7.scf	BoMP	AJ815585	-	-	-	-	unique singleton
C0005199l15.q1kT7.scf	BoMP	AJ815581	BE236950	bovine	e-114	-	EST
C0005199l18.q1kT7.scf	BoMP	AJ815569	BM254511	bovine	0	-	EST
C0005199l2.q1kT7.scf	BoMP	AJ815544	CF765553	bovine	0	-	EST
C0005199l23.q1kT7.scf	BoMP	AJ815550	AV598479	bovine	0	-	EST
C0005199l3.q1kT7.scf	BoMP	AJ815540	NM_213936	porcine	6e-29	RNASE4	ribonuclease, RNase A family, 4
C0005199l5.q1kT7.scf	BoMP	AJ815532	NM_182485	human	2e-44	CPEB2	cytoplasmic polyadenylation element binding protein 2
C0005199l9.q1kT7.scf	BoMP	AJ815523	BU678914	human	8.6e-43	-	EST
C0005199m1.q1kT7.scf	BoMP	AJ815480	CB421119	bovine	e-163	-	EST
C0005199m10.q1kT7.scf	BoMP	AJ815516	CB166707	bovine	0	-	EST
C0005199m11.q1kT7.scf	BoMP	AJ815513	NM_015092	human	9e-87	SMG1	PI-3-kinase-related kinase SMG-1
C0005199m12.q1kT7.scf	BoMP	AJ815509	BX109648	human	3.4e-20	-	EST
C0005199m13.q1kT7.scf	BoMP	AJ815506	NM_006197	human	0	PCM1	pericentriolar material 1
C0005199m14.q1kT7.scf	BoMP	AJ815501	AJ673066	bovine	e-118	-	EST
C0005199m16.q1kT7.scf	BoMP	AJ815495	CB171051	bovine	0	-	EST
C0005199m17.q1kT7.scf	BoMP	AJ815492	BM364072	bovine	2.8e-64	-	EST
C0005199m18.q1kT7.scf	BoMP	AJ815487	-	-	-	-	unique singleton
C0005199m21.q1kT7.scf	BoMP	AJ815473	NM_006016	human	2e-95	CD164	CD164 antigen, sialomucin
C0005199m24.q1kT7.scf	BoMP	AJ815464	NM_016578	human	3e-89	HBXAP	hepatitis B virus x associated protein
C0005199m5.q1kT7.scf	BoMP	AJ815447	-	-	-	-	unique singleton
C0005199m6.q1kT7.scf	BoMP	AJ815443	CB461199	bovine	0	-	EST
C0005199m9.q1kT7.scf	BoMP	AJ815438	NM_052950	human	0	WDFY2	WD repeat and FYVE domain containing 2
C0005199n1.q1kT7.scf	BoMP	AJ815395	XM_580644	bovine	0	TNFSF13B	tumor necrosis factor (ligand) superfamily, member 13b
C0005199n11.q1kT7.scf	BoMP	AJ815430	XM_597469	bovine	0	DDX18	DEAD (Asp-Glu-Ala-Asp) box polypeptide 18
C0005199n14.q1kT7.scf	BoMP	AJ815420	AJ695682	bovine	0	-	EST
C0005199n15.q1kT7.scf	BoMP	AJ815415	NM_005476	human	6e-22	GNE	glucosamine (UDP-N-acetyl)-2-epimerase/N-acetylmannosamine kinase
C0005199n16.q1kT7.scf	BoMP	AJ815412	NM_005772	human	9e-34	RCL1	RNA terminal phosphate cyclase-like 1
C0005199n22.q1kT7.scf	BoMP	AJ815388	-	-	-	-	ESTScan
C0005199n3.q1kT7.scf	BoMP	AJ815374	AJ654374	porcine	1e-23	-	EST
C0005199n6.q1kT7.scf	BoMP	AJ815366	NM_002979	human	8e-47	SCP2	sterol carrier protein 2
C0005199n7.q1kT7.scf	BoMP	AJ815362	NM_198507	human	5e-88	UNQ1912	HGS_RE408
C0005199n8.q1kT7.scf	BoMP	AJ815359	NM_198240	human	2e-36	RSN	restin
C0005199n9.q1kT7.scf	BoMP	AJ815355	-	-	-	-	unique singleton
C0005199o1.q1kT7.scf	BoMP	AJ815329	NM_002076	human	3e-33	GNS	glucosamine (N-acetyl)-6-sulfatase
C0005199o11.q1kT7.scf	BoMP	AJ815352	CF115582	ovine	5e-73	-	EST
C0005199o12.q1kT7.scf	BoMP	AJ815348	AW479015	bovine	0	-	EST
C0005199o13.q1kT7.scf	BoMP	AJ815345	CN313645	human	4e-47	-	EST
C0005199o20.q1kT7.scf	BoMP	AJ815324	NM_011669	human	2e-42	USP12	ubiquitin specific peptidase 12
C0005199o23.q1kT7.scf	BoMP	AJ815317	BP157763	porcine	8e-38	-	EST
C0005199o24.q1kT7.scf	BoMP	AJ815312	-	-	-	-	unique cluster
C0005199o3.q1kT7.scf	BoMP	AJ815305	BC053871	human	e-164	MEF2A	MADS box transcription enhancer factor 2, polypeptide A
C0005199o5.q1kT7.scf	BoMP	AJ815298	CB166704	bovine	0	-	EST
C0005199o7.q1kT7.scf	BoMP	AJ815293	NM_080663	human	e-143	MGC16943	RIKEN cDNA 4933424N09
C0005199p1.q1kT7.scf	BoMP	AJ815248	-	-	-	-	unique singleton
C0005199p17.q1kT7.scf	BoMP	AJ815258	CF115744	ovine	e-152	-	EST
C0005199p2.q1kT7.scf	BoMP	AJ815220	NM_001183	human	5e-25	ATP6AP1	ATPase, H+ transporting, lysosomal accessory protein 1
C0005199p24.q1kT7.scf	BoMP	AJ815223	NM_006544	human	0	SEC10L1	SEC10-like 1 (S. cerevisiae)
C0005199p3.q1kT7.scf	BoMP	AJ815217	NM_005067	human	1e-33	SIAH2	seven in absentia homolog 2 (Drosophila)
C0005199p8.q1kT7.scf	BoMP	AJ815209	NM_057175	human	0	NARG1	NMDA receptor regulated 1
C0005199p9.q1kT7.scf	BoMP	AJ815205	-	-	-	-	unique cluster
C0005200a10.q1kT7.scf	BoMP	AJ815202	CB465730	bovine	0	-	EST
C0005200a12.q1kT7.scf	BoMP	AJ815195	NM_017748	human	e-136	FLJ20291	hypothetical protein FLJ20291
C0005200a13.q1kT7.scf	BoMP	AJ815191	BW958676	porcine	e-131	-	EST
C0005200a15.q1kT7.scf	BoMP	AJ815183	NM_002350	human	2e-89	LYN	v-yes-1 Yamaguchi sarcoma viral related oncogene homolog
C0005200a17.q1kT7.scf	BoMP	AJ815177	AW326526	bovine	e-137	-	EST
C0005200a18.q1kT7.scf	BoMP	AJ815174	NM_145247	human	2e-99	C10orf78	chromosome 10 open reading frame 78
C0005200a24.q1kT7.scf	BoMP	AJ815149	CV978324	bovine	0	-	EST
C0005200a4.q1kT7.scf	BoMP	AJ815138	CB461416	bovine	0	-	EST
C0005200a5.q1kT7.scf	BoMP	AJ815134	NM_052822	human	7e-19	SCAMP1	secretory carrier membrane protein 1
C0005200a6.q1kT7.scf	BoMP	AJ815131	NM_152477	human	0	ZNF565	zinc finger protein 565
C0005200a7.q1kT7.scf	BoMP	AJ815126	NM_006224	human	3e-49	PITPNA	phosphatidylinositol transfer protein, alpha
C0005200b15.q1kT7.scf	BoMP	AJ815099	-	-	-	-	unique singleton
C0005200b16.q1kT7.scf	BoMP	AJ815096	NM_032875	human	2e-95	FBXL20	F-box and leucine-rich repeat protein 20
C0005200b17.q1kT7.scf	BoMP	AJ815094	NM_014608	human	3e-57	CYFIP1	cytoplasmic FMR1 interacting protein 1
C0005200b18.q1kT7.scf	BoMP	AJ815091	NM_005668	human	1e-48	ST8SIA4	ST8 alpha-N-acetyl-neuraminide alpha-2,8-sialyltransferase 4
C0005200b20.q1kT7.scf	BoMP	AJ815079	-	-	-	-	ESTScan
C0005200b21.q1kT7.scf	BoMP	AJ815077	NM_130796	murine	3e-65	SNAG1	sorting nexin associated golgi protein 1
C0005200b22.q1kT7.scf	BoMP	AJ815072	CB466592	bovine	e-136	-	EST
C0005200b23.q1kT7.scf	BoMP	AJ815069	-	-	-	-	unique cluster
C0005200b24.q1kT7.scf	BoMP	AJ815066	NM_000124	human	e-108	ERCC6	excision repair cross-complementing rodent repair deficiency, complementation group 6
C0005200b3.q1kT7.scf	BoMP	AJ815064	-	-	-	-	unique cluster
C0005200b4.q1kT7.scf	BoMP	AJ815057	NM_052905	human	e-170	FMNL2	formin-like 2
C0005200b5.q1kT7.scf	BoMP	AJ815054	NM_001766	human	5e-66	CD1D	CD1D antigen, d polypeptide
C0005200b7.q1kT7.scf	BoMP	AJ815048	-	-	-	-	unique singleton
C0005200b8.q1kT7.scf	BoMP	AJ815044	XM_615836	bovine	4e-65	PKD1L3	polycystic kidney disease 1-like 3
C0005200c13.q1kT7.scf	BoMP	AJ815029	NM_003137	human	0	SRPK1	SFRS protein kinase 1
C0005200c14.q1kT7.scf	BoMP	AJ815027	CB422451	bovine	3.1e-66	-	EST
C0005200c15.q1kT7.scf	BoMP	AJ815023	-	-	-	-	unique cluster
C0005200c16.q1kT7.scf	BoMP	AJ815022	NM_014673	human	0	KIAA0103	hypothetical protein KIAA0103
C0005200c18.q1kT7.scf	BoMP	AJ815015	-	-	-	-	unique singleton
C0005200c3.q1kT7.scf	BoMP	AJ814987	BU212458	chicken	2e-26	-	EST
C0005200c5.q1kT7.scf	BoMP	AJ814981	-	-	-	-	unique cluster
C0005200c6.q1kT7.scf	BoMP	AJ814975	CK836525	bovine	e-135	-	EST
C0005200c6.q1kT7.scf	BoMP	AJ814975	CK836525	bovine	e-135	-	EST
C0005200c7.q1kT7.scf	BoMP	AJ814974	CB421487	bovine	0	-	EST
C0005200d11.q1kT7.scf	BoMP	AJ814962	-	-	-	-	unique cluster
C0005200d12.q1kT7.scf	BoMP	AJ814960	NM_014547	human	4e-13	TMOD3	tropomodulin 3 (ubiquitous)
C0005200d13.q1kT7.scf	BoMP	AJ814956	BE236500	bovine	3.6e-97	-	EST
C0005200d17.q1kT7.scf	BoMP	AJ814940	-	-	-	-	unique cluster
C0005200d2.q1kT7.scf	BoMP	AJ814908	NM_032803	human	5e-23	SLC7A3	solute carrier family 7 (cationic amino acid transporter, y+ system), member 3
C0005200d6.q1kT7.scf	BoMP	AJ814893	AU277484	bovine	e-163	-	EST
C0005200d7.q1kT7.scf	BoMP	AJ814888	-	-	-	-	ESTScan
C0005200d9.q1kT7.scf	BoMP	AJ814882	NM_021821	human	0	MRPS35	mitochondrial ribosomal protein S35
C0005200e1.q1kT7.scf	BoMP	AJ814844	-	-	-	-	unique singleton
C0005200e10.q1kT7.scf	BoMP	AJ814879	NM_198090	murine	4e-27	HNRPA3	heterogeneous nuclear ribonucleoprotein A3
C0005200e11.q1kT7.scf	BoMP	AJ814874	-	-	-	-	ESTScan
C0005200e12.q1kT7.scf	BoMP	AJ814872	-	-	-	-	unique singleton
C0005200e16.q1kT7.scf	BoMP	AJ814858	CB461720	bovine	0	-	EST
C0005200e17.q1kT7.scf	BoMP	AJ814854	-	-	-	-	unique cluster
C0005200e18.q1kT7.scf	BoMP	AJ814851	-	-	-	-	ESTScan
C0005200e20.q1kT7.scf	BoMP	AJ814841	NM_014670	human	0	BZW1	basic leucine zipper and W2 domains 1
C0005200e22.q1kT7.scf	BoMP	AJ814833	NM_000176	human	0	NR3C1	nuclear receptor subfamily 3, group C, member 1 (glucocorticoid receptor)
C0005200e4.q1kT7.scf	BoMP	AJ814816	AW819411	human	6.6e-37	-	EST
C0005200e6.q1kT7.scf	BoMP	AJ814811	-	-	-	-	unique singleton
C0005200e7.q1kT7.scf	BoMP	AJ814807	CB427011	bovine	0	-	EST
C0005200f1.q1kT7.scf	BoMP	AJ814762	BE723875	bovine	0	-	EST
C0005200f16.q1kT7.scf	BoMP	AJ814776	NM_001655	human	2e-19	ARCN1	archain 1
C0005200f18.q1kT7.scf	BoMP	AJ814770	NM_018237	human	0	CCAR1	cell division cycle and apoptosis regulator 1
C0005200f19.q1kT7.scf	BoMP	AJ814765	NM_144709	human	7e-19	FLJ32312	hypothetical protein FLJ32312
C0005200f21.q1kT7.scf	BoMP	AJ814756	AM021318	bovine	e-169	-	EST
C0005200f4.q1kT7.scf	BoMP	AJ814736	-	-	-	-	ESTScan
C0005200g10.q1kT7.scf	BoMP	AJ814713	AJ689535	bovine	0	-	EST
C0005200g12.q1kT7.scf	BoMP	AJ814706	-	-	-	-	unique cluster
C0005200g13.q1kT7.scf	BoMP	AJ814703	DV229035	porcine	2e-20	-	EST
C0005200g14.q1kT7.scf	BoMP	AJ814701	NM_005845	human	6e-65	ABCC4	ATP-binding cassette, sub-family C (CFTR/MRP), member 4
C0005200g18.q1kT7.scf	BoMP	AJ814688	-	-	-	-	unique cluster
C0005200g19.q1kT7.scf	BoMP	AJ814683	NM_018263	human	8e-78	ASXL2	additional sex combs like 2 (Drosophila)
C0005200g20.q1kT7.scf	BoMP	AJ814676	CB443580	bovine	0	-	EST
C0005200g24.q1kT7.scf	BoMP	AJ814660	NM_015462	human	e-137	NOL11	nucleolar protein 11
C0005200g3.q1kT7.scf	BoMP	AJ814653	-	-	-	-	unique singleton
C0005200g4.q1kT7.scf	BoMP	AJ814650	CB533831	bovine	0	-	EST
C0005200g5.q1kT7.scf	BoMP	AJ814647	NM_172070	human	3e-40	ZNF650	zinc finger protein 650
C0005200g7.q1kT7.scf	BoMP	AJ814639	NM_020232	human	3e-49	TNFSF5IP1	tumor necrosis factor superfamily, member 5-induced protein 1
C0005200h1.q1kT7.scf	BoMP	AJ814594	NM_033177	human	e-104	BAT4	HLA-B associated transcript 4
C0005200h11.q1kT7.scf	BoMP	AJ814626	AU231793	bovine	e-149	-	EST
C0005200h15.q1kT7.scf	BoMP	AJ814610	CB452372	bovine	0	-	EST
C0005200h16.q1kT7.scf	BoMP	AJ814607	NM_138484	human	3e-35	SGOL1	shugoshin-like 1 (S. pombe)
C0005200h19.q1kT7.scf	BoMP	AJ814596	NM_004859	human	0	CLTC	clathrin, heavy polypeptide (Hc)
C0005200h2.q1kT7.scf	BoMP	AJ814574	CV976042	bovine	0	-	EST
C0005200h20.q1kT7.scf	BoMP	AJ814591	-	-	-	-	unique cluster
C0005200h21.q1kT7.scf	BoMP	AJ814588	NM_015057	human	5e-66	MYCBP2	MYC binding protein 2
C0005200h24.q1kT7.scf	BoMP	AJ814577	NM_198221	bovine	8e-52	ITGAL	integrin, alpha L (CD11A)
C0005200h3.q1kT7.scf	BoMP	AJ814569	XM_875906	bovine	0	RetSat	all-trans-13,14-dihydroretinol saturase
C0005200h4.q1kT7.scf	BoMP	AJ814566	CB424729	bovine	0	-	EST
C0005200i1.q1kT7.scf	BoMP	AJ814518	CB168126	bovine	6.8e-61	-	EST
C0005200i12.q1kT7.scf	BoMP	AJ814544	-	-	-	-	ESTScan
C0005200i14.q1kT7.scf	BoMP	AJ814538	NM_032813	human	1e-20	FLJ14624	hypothetical protein FLJ14624
C0005200i16.q1kT7.scf	BoMP	AJ814532	BC029660	human	1e-60	USP24	ubiquitin specific peptidase 24
C0005200i18.q1kT7.scf	BoMP	AJ814524	NM_003072	human	e-121	SMARCA4	SWI/SNF related, matrix associated, actin dependent regulator of chromatin, subfamily a, member 4
C0005200i2.q1kT7.scf	BoMP	AJ814500	AJ951757	porcine	3e-61	-	EST
C0005200i20.q1kT7.scf	BoMP	AJ814513	NM_017760	human	3e-71	LUZP5	leucine zipper protein 5
C0005200i22.q1kT7.scf	BoMP	AJ814509	NM_170751	human	e-113	CDYL	chromodomain protein, Y-like
C0005200i24.q1kT7.scf	BoMP	AJ814502	-	-	-	-	unique singleton
C0005200i3.q1kT7.scf	BoMP	AJ814496	NM_006827	human	e-168	TMED10	transmembrane emp24-like trafficking protein 10
C0005200i9.q1kT7.scf	BoMP	AJ814480	BU689367	human	8.1e-24	-	EST
C0005200j1.q1kT7.scf	BoMP	AJ814440	NM_002973	human	0	ATXN2	ataxin 2
C0005200j10.q1kT7.scf	BoMP	AJ814475	CB537453	bovine	0	-	EST
C0005200j11.q1kT7.scf	BoMP	AJ814472	NM_007166	human	1e-48	PICALM	phosphatidylinositol binding clathrin assembly protein
C0005200j14.q1kT7.scf	BoMP	AJ814462	XM_865723	human	2e-20	C7orf23	chromosome 7 open reading frame 23
C0005200j15.q1kT7.scf	BoMP	AJ814459	XM_580514	bovine	0	C20orf18	chromosome 20 open reading frame 18
C0005200j16.q1kT7.scf	BoMP	AJ814456	-	-	-	-	unique singleton
C0005200j18.q1kT7.scf	BoMP	AJ814446	-	-	-	-	ESTScan
C0005200j20.q1kT7.scf	BoMP	AJ814437	XM_864817	bovine	4e-47	CENPA	centromere protein A, 17kDa
C0005200j21.q1kT7.scf	BoMP	AJ814432	-	-	-	-	unique singleton
C0005200j22.q1kT7.scf	BoMP	AJ814429	NM_015000	human	1e-24	STK38L	serine/threonine kinase 38 like
C0005200j23.q1kT7.scf	BoMP	AJ814425	NM_138703	human	0	MAGEE2	melanoma antigen family E, 2
C0005200j24.q1kT7.scf	BoMP	AJ814423	AL700238	human	4.3e-35	-	EST
C0005200j4.q1kT7.scf	BoMP	AJ814410	CB420173	bovine	0	-	EST
C0005200j5.q1kT7.scf	BoMP	AJ814407	-	-	-	-	ESTScan
C0005200j6.q1kT7.scf	BoMP	AJ814402	NM_003971	human	0	SPAG9	sperm associated antigen 9
C0005200j7.q1kT7.scf	BoMP	AJ814400	NM_199189	human	0	MATR3	matrin 3
C0005200j9.q1kT7.scf	BoMP	AJ814394	NM_006660	human	0	CLPX	ClpX caseinolytic peptidase X homolog (E. coli)
C0005200k1.q1kT7.scf	BoMP	AJ814360	NM_130811	human	e-130	SNAP25	synaptosomal-associated protein, 25kDa
C0005200k12.q1kT7.scf	BoMP	AJ814384	NM_174907	human	3e-73	PPP4R2	protein phosphatase 4, regulatory subunit 2
C0005200k13.q1kT7.scf	BoMP	AJ814381	BE756831	bovine	2e-89	-	EST
C0005200k15.q1kT7.scf	BoMP	AJ814376	NM_148174	human	0	AZIN1	antizyme inhibitor 1
C0005200k2.q1kT7.scf	BoMP	AJ814342	XM_588370	bovine	e-115	OIP5	Opa interacting protein 5
C0005200k20.q1kT7.scf	BoMP	AJ814356	CB454794	bovine	2e-83	-	EST
C0005200k21.q1kT7.scf	BoMP	AJ814353	CB433211	bovine	e-159	-	EST
C0005200k23.q1kT7.scf	BoMP	AJ814348	CB421642	bovine	0	-	EST
C0005200k24.q1kT7.scf	BoMP	AJ814344	AM029895	bovine	0	-	EST
C0005200k3.q1kT7.scf	BoMP	AJ814332	NM_005746	human	e-161	PBEF1	pre-B-cell colony enhancing factor 1
C0005200k4.q1kT7.scf	BoMP	AJ814329	-	-	-	-	unique singleton
C0005200l15.q1kT7.scf	BoMP	AJ814290	-	-	-	-	unique singleton
C0005200l16.q1kT7.scf	BoMP	AJ814287	XM_140881	murine	2e-93	KIAA1993	hypothetical protein KIAA1993
C0005200l17.q1kT7.scf	BoMP	AJ814284	BM435330	bovine	2.6e-48	-	EST
C0005200l18.q1kT7.scf	BoMP	AJ814281	DN287953	bovine	3e-62	-	EST
C0005200l19.q1kT7.scf	BoMP	AJ814274	NM_003848	human	0	SUCLG2	succinate-CoA ligase, GDP-forming, beta subunit
C0005200l21.q1kT7.scf	BoMP	AJ814266	BM363188	bovine	e-101	-	EST
C0005200l24.q1kT7.scf	BoMP	AJ814256	NM_214013	porcine	2e-28	IL12B	interleukin 12B (p40)
C0005200l4.q1kT7.scf	BoMP	AJ814244	NM_014776	human	e-110	GIT2	G protein-coupled receptor kinase interactor 2
C0005200l7.q1kT7.scf	BoMP	AJ814237	NM_005721	human	5e-20	ACTR3	ARP3 actin-related protein 3 homolog (yeast)
C0005200l8.q1kT7.scf	BoMP	AJ814232	BU923475	murine	5e-78	-	EST
C0005200m12.q1kT7.scf	BoMP	AJ814224	-	-	-	-	unique singleton
C0005200m14.q1kT7.scf	BoMP	AJ814214	AW653638	bovine	0	-	EST
C0005200m17.q1kT7.scf	BoMP	AJ814204	-	-	-	-	unique singleton
C0005200m18.q1kT7.scf	BoMP	AJ814201	NM_015535	human	0	DNAPTP6	DNA polymerase-transactivated protein 6
C0005200m19.q1kT7.scf	BoMP	AJ814197	NM_000386	human	e-143	BLMH	bleomycin hydrolase
C0005200m20.q1kT7.scf	BoMP	AJ814188	NM_020921	human	3e-18	NIN	ninein (GSK3B interacting protein)
C0005200m21.q1kT7.scf	BoMP	AJ814186	NM_014721	human	1e-69	PHACTR2	phosphatase and actin regulator 2
C0005200m7.q1kT7.scf	BoMP	AJ814163	-	-	-	-	unique singleton
C0005200m9.q1kT7.scf	BoMP	AJ814156	-	-	-	-	unique singleton
C0005200n1.q1kT7.scf	BoMP	AJ814119	NM_016260	human	e-151	ZNFN1A2	zinc finger protein, subfamily 1A, 2 (Helios)
C0005200n10.q1kT7.scf	BoMP	AJ814154	-	-	-	-	unique singleton
C0005200n14.q1kT7.scf	BoMP	AJ814141	NM_019080	human	e-131	NDFIP2	Nedd4 family interacting protein 2
C0005200n18.q1kT7.scf	BoMP	AJ814126	CB537393	bovine	0	-	EST
C0005200n19.q1kT7.scf	BoMP	AJ814122	-	-	-	-	unique singleton
C0005200n2.q1kT7.scf	BoMP	AJ814098	NM_006153	human	0	NCK1	NCK adaptor protein 1
C0005200n21.q1kT7.scf	BoMP	AJ814116	NM_004951	human	e-114	EBI2	Epstein-Barr virus induced gene 2 (lymphocyte-specific G protein-coupled receptor)
C0005200n23.q1kT7.scf	BoMP	AJ814105	NM_007249	human	e-133	KLF12	Kruppel-like factor 12
C0005200n3.q1kT7.scf	BoMP	AJ814095	BF654917	bovine	4.9e-77	-	EST
C0005200n4.q1kT7.scf	BoMP	AJ814092	-	-	-	-	unique cluster
C0005200o1.q1kT7.scf	BoMP	AJ814038	NM_147128	human	e-132	ZNRF2	zinc and ring finger 2
C0005200o11.q1kT7.scf	BoMP	AJ814072	NM_005738	human	0	ARL4A	ADP-ribosylation factor-like 4A
C0005200o14.q1kT7.scf	BoMP	AJ814061	NM_052942	human	5e-29	GBP5	guanylate binding protein 5
C0005200o16.q1kT7.scf	BoMP	AJ814054	NM_007236	human	5e-35	CHP	calcium binding protein P22
C0005200o17.q1kT7.scf	BoMP	AJ814047	CB220757	bovine	e-141	-	EST
C0005200o18.q1kT7.scf	BoMP	AJ814044	NM_018307	human	e-116	RHOT1	ras homolog gene family, member T1
C0005200o19.q1kT7.scf	BoMP	AJ814040	-	-	-	-	unique singleton
C0005200o21.q1kT7.scf	BoMP	AJ814031	-	-	-	-	unique singleton
C0005200o22.q1kT7.scf	BoMP	AJ814028	XM_867122	bovine	0	BNIP3	BCL2/adenovirus E1B 19kDa interacting protein 3
C0005200o23.q1kT7.scf	BoMP	AJ814025	CB441757	bovine	0	-	EST
C0005200o3.q1kT7.scf	BoMP	AJ814013	-	-	-	-	ESTScan
C0005200o7.q1kT7.scf	BoMP	AJ814001	XM_872594	bovine	0	RIOK3	RIO kinase 3 (yeast)
C0005200o9.q1kT7.scf	BoMP	AJ813990	-	-	-	-	unique singleton
C0005200p12.q1kT7.scf	BoMP	AJ813980	CN999830	bovine	e-144	-	EST
C0005200p13.q1kT7.scf	BoMP	AJ813975	BE236325	bovine	e-122	-	EST
C0005200p14.q1kT7.scf	BoMP	AJ813972	NM_001446	human	e-128	FABP7	fatty acid binding protein 7, brain
C0005200p15.q1kT7.scf	BoMP	AJ813968	DN282247	bovine	0	-	EST
C0005200p18.q1kT7.scf	BoMP	AJ813957	NM_005406	human	2e-58	ROCK1	Rho-associated, coiled-coil containing protein kinase 1
C0005200p2.q1kT7.scf	BoMP	AJ813931	NM_020449	human	9e-56	THOC2	THO complex 2
C0005200p6.q1kT7.scf	BoMP	AJ813918	AW977138	human	2.5e-24	-	EST
C0005200p7.q1kT7.scf	BoMP	AJ813915	NM_024668	human	e-168	ANKHD1	ankyrin repeat and KH domain containing 1
C0005201a10.q1kT7.scf	BoMP	AJ813902	AW345818	bovine	e-122	-	EST
C0005201a11.q1kT7.scf	BoMP	AJ813899	-	-	-	-	unique cluster
C0005201a17.q1kT7.scf	BoMP	AJ813879	NM_180999	bovine	e-128	LYZ	lysozyme, macrophage
C0005201a2.q1kT7.scf	BoMP	AJ813845	-	-	-	-	unique cluster
C0005201a24.q1kT7.scf	BoMP	AJ813850	NM_145328	human	0	C21orf66	chromosome 21 open reading frame 66
C0005201a3.q1kT7.scf	BoMP	AJ813842	CB426427	bovine	0	-	EST
C0005201a4.q1kT7.scf	BoMP	AJ813838	NM_033107	human	e-153	LOC85865	hypothetical protein BC004923
C0005201a5.q1kT7.scf	BoMP	AJ813836	AJ676089	bovine	7e-86	-	EST
C0005201b10.q1kT7.scf	BoMP	AJ813817	NM_153485	human	e-146	NUP155	nucleoporin 155kDa
C0005201b16.q1kT7.scf	BoMP	AJ813803	DT860491	bovine	e-122	-	EST
C0005201b17.q1kT7.scf	BoMP	AJ813800	BQ351875	human	1e-20	-	EST
C0005201b18.q1kT7.scf	BoMP	AJ813796	-	-	-	-	ESTScan
C0005201b21.q1kT7.scf	BoMP	AJ813781	-	-	-	-	unique singleton
C0005201b22.q1kT7.scf	BoMP	AJ813778	NM_000204	human	1e-39	IF	I factor (complement)
C0005201b24.q1kT7.scf	BoMP	AJ813770	-	-	-	-	unique cluster
C0005201b5.q1kT7.scf	BoMP	AJ813753	NM_004477	human	e-103	FRG1	FSHD region gene 1
C0005201c11.q1kT7.scf	BoMP	AJ813732	XM_495886	human	2e-33	KIAA1991	hypothetical protein KIAA1991
C0005201c21.q1kT7.scf	BoMP	AJ813695	NM_005506	human	0	SCARB2	scavenger receptor class B, member 2
C0005201c23.q1kT7.scf	BoMP	AJ813689	NM_181469	human	e-166	ITGB4BP	integrin beta 4 binding protein
C0005201c3.q1kT7.scf	BoMP	AJ813683	NM_032182	human	1e-23	KIAA0157	KIAA0157 protein
C0005201c4.q1kT7.scf	BoMP	AJ813679	NM_025128	human	0	MUS81	MUS81 endonuclease homolog (yeast)
C0005201c5.q1kT7.scf	BoMP	AJ813676	NM_006624	human	5e-94	ZMYND11	zinc finger, MYND domain containing 11
C0005201c9.q1kT7.scf	BoMP	AJ813662	NM_016118	human	1e-96	NYREN18	NEDD8 ultimate buster-1
C0005201d10.q1kT7.scf	BoMP	AJ813657	NM_002833	human	7e-77	PTPN9	protein tyrosine phosphatase, non-receptor type 9
C0005201d11.q1kT7.scf	BoMP	AJ813654	CB435722	bovine	0	-	EST
C0005201d12.q1kT7.scf	BoMP	AJ813650	NM_003972	human	7e-84	BTAF1	BTAF1 RNA polymerase II, B-TFIID transcription factor-associated, 170kDa (Mot1 homolog, S. cerevisiae)
C0005201d2.q1kT7.scf	BoMP	AJ812773	NM_017719	human	0	SNRK	SNF related kinase
C0005201d20.q1kT7.scf	BoMP	AJ812789	NM_153332	human	2e-92	THEX1	three prime histone mRNA exonuclease 1
C0005201d21.q1kT7.scf	BoMP	AJ812785	AJ676089	bovine	0	-	EST
C0005201d23.q1kT7.scf	BoMP	AJ812776	NM_021179	human	e-132	C1orf114	chromosome 1 open reading frame 114
C0005201d4.q1kT7.scf	BoMP	AJ812769	-	-	-	-	unique singleton
C0005201d5.q1kT7.scf	BoMP	AJ812766	NM_015570	human	9e-21	AUTS2	autism susceptibility candidate 2
C0005201e1.q1kT7.scf	BoMP	AJ812812	-	-	-	-	unique cluster
C0005201e10.q1kT7.scf	BoMP	AJ812746	XM_616050	bovine	5e-84	LATS1	LATS, large tumor suppressor, homolog 1 (Drosophila)
C0005201e12.q1kT7.scf	BoMP	AJ812740	CK973901	bovine	0	-	EST
C0005201e14.q1kT7.scf	BoMP	AJ812738	BF039566	bovine	0	-	EST
C0005201e22.q1kT7.scf	BoMP	AJ812822	CB431103	bovine	0	-	EST
C0005201e23.q1kT7.scf	BoMP	AJ812826	BG467086	bovine	0	-	EST
C0005201e3.q1kT7.scf	BoMP	AJ812836	-	-	-	-	unique singleton
C0005201e5.q1kT7.scf	BoMP	AJ812847	-	-	-	-	unique singleton
C0005201e6.q1kT7.scf	BoMP	AJ812850	NM_005923	human	e-100	MAP3K5	mitogen-activated protein kinase kinase kinase 5
C0005201e7.q1kT7.scf	BoMP	AJ812853	NM_004459	human	4e-76	FALZ	fetal Alzheimer antigen
C0005201e9.q1kT7.scf	BoMP	AJ812860	XM_868742	bovine	0	ZNF90	Zinc finger protein 90
C0005201f1.q1kT7.scf	BoMP	AJ812889	BU657370	human	2.1e-55	-	EST
C0005201f13.q1kT7.scf	BoMP	AJ812866	NM_194282	human	e-178	DKFZp686L1814	hypothetical protein DKFZp686L1814
C0005201f2.q1kT7.scf	BoMP	AJ812912	AW853542	human	2.1e-58	-	EST
C0005201f20.q1kT7.scf	BoMP	AJ812891	NM_198595	human	6e-46	AFAP	actin filament associated protein
C0005201f21.q1kT7.scf	BoMP	AJ812898	BM256376	bovine	0	-	EST
C0005201f24.q1kT7.scf	BoMP	AJ812908	NM_139279	human	1e-24	MCFD2	multiple coagulation factor deficiency 2
C0005201f5.q1kT7.scf	BoMP	AJ812920	BF774180	bovine	0	-	EST
C0005201f7.q1kT7.scf	BoMP	AJ812928	AW464928	bovine	3.7e-59	-	EST
C0005201f8.q1kT7.scf	BoMP	AJ812932	BE667766	bovine	0	-	EST
C0005201g10.q1kT7.scf	BoMP	AJ812940	BM251294	bovine	0	-	EST
C0005201g13.q1kT7.scf	BoMP	AJ812947	NM_003463	human	4e-97	PTP4A1	protein tyrosine phosphatase type IVA, member 1
C0005201g21.q1kT7.scf	BoMP	AJ812977	NM_152379	human	2e-44	C1orf131	chromosome 1 open reading frame 131
C0005201g3.q1kT7.scf	BoMP	AJ812995	-	-	-	-	unique singleton
C0005201g5.q1kT7.scf	BoMP	AJ813001	AF248054	bovine	e-108	CAPN1	calcium activated neutral protease 1
C0005201g7.q1kT7.scf	BoMP	AJ813010	NM_015484	bovine	1e-24	SYF2	SYF2 homolog, RNA splicing factor (S. cerevisiae)
C0005201h1.q1kT7.scf	BoMP	AJ813056	NM_203499	human	2e-42	DDX42	DEAD (Asp-Glu-Ala-Asp) box polypeptide 42
C0005201h10.q1kT7.scf	BoMP	AJ813020	BF075934	bovine	0	-	EST
C0005201h13.q1kT7.scf	BoMP	AJ813029	NM_018254	human	0	RCOR3	REST corepressor 3
C0005201h15.q1kT7.scf	BoMP	AJ813038	NM_003887	human	7e-35	DDEF2	development and differentiation enhancing factor 2
C0005201h16.q1kT7.scf	BoMP	AJ813041	NM_002439	human	3e-51	MSH3	mutS homolog 3 (E. coli)
C0005201h18.q1kT7.scf	BoMP	AJ813048	NM_005111	human	0	CRYZL1	crystallin, zeta (quinone reductase)-like 1
C0005201h2.q1kT7.scf	BoMP	AJ813080	BI680613	bovine	e-157	-	EST
C0005201h20.q1kT7.scf	BoMP	AJ813060	CB468655	bovine	e-176	-	EST
C0005201h24.q1kT7.scf	BoMP	AJ813077	NM_018318	human	0	FLJ11088	GGA binding partner
C0005201h6.q1kT7.scf	BoMP	AJ813093	NM_052940	human	3e-52	LRRC42	leucine rich repeat containing 42
C0005201i12.q1kT7.scf	BoMP	AJ813112	CB460569	bovine	0	-	EST
C0005201i14.q1kT7.scf	BoMP	AJ813118	CK728971	bovine	e-180	-	EST
C0005201i16.q1kT7.scf	BoMP	AJ813127	DT834837	bovine	e-142	-	EST
C0005201i17.q1kT7.scf	BoMP	AJ813131	-	-	-	-	ESTScan
C0005201i19.q1kT7.scf	BoMP	AJ813139	NM_015291	human	1e-87	DNAJC16	DnaJ (Hsp40) homolog, subfamily C, member 16
C0005201i23.q1kT7.scf	BoMP	AJ813151	XM_594132	bovine	0	ETS2	v-ets erythroblastosis virus E26 oncogene homolog 2 (avian)
C0005201i3.q1kT7.scf	BoMP	AJ813159	CB458923	bovine	2.2e-73	-	EST
C0005201i5.q1kT7.scf	BoMP	AJ813164	-	-	-	-	unique cluster
C0005201i6.q1kT7.scf	BoMP	AJ813168	NM_032175	human	0	UTP15	UTP15, U3 small nucleolar ribonucleoprotein, homolog (yeast)
C0005201i7.q1kT7.scf	BoMP	AJ813171	XM_584071	bovine	0	ZC3H10	zinc finger CCCH-type containing 10
C0005201i8.q1kT7.scf	BoMP	AJ813180	AW485204	bovine	2e-92	-	EST
C0005201i9.q1kT7.scf	BoMP	AJ813183	-	-	-	-	unique singleton
C0005201j1.q1kT7.scf	BoMP	AJ813223	NM_012123	human	e-161	MTO1	mitochondrial translation optimization 1 homolog (S. cerevisiae)
C0005201j10.q1kT7.scf	BoMP	AJ813187	CB450266	bovine	1e-75	-	EST
C0005201j13.q1kT7.scf	BoMP	AJ813198	NM_014812	human	e-132	KIAA0470	KIAA0470 protein
C0005201j14.q1kT7.scf	BoMP	AJ813201	NM_005737	human	6e-63	ARL4C	ADP-ribosylation factor-like 4C
C0005201j2.q1kT7.scf	BoMP	AJ813240	BE564132	bovine	e-115	-	EST
C0005201j20.q1kT7.scf	BoMP	AJ813226	BP998330	bovine	o	-	EST
C0005201j3.q1kT7.scf	BoMP	AJ813243	NM_014884	human	e-176	SFRS14	splicing factor, arginine/serine-rich 14
C0005201j5.q1kT7.scf	BoMP	AJ813250	AF536980	human	5e-35	PDE4D	phosphodiesterase 4D, cAMP-specific (phosphodiesterase E3 dunce homolog, Drosophila)
C0005201k10.q1kT7.scf	BoMP	AJ813268	NM_182603	human	2e-27	ANKRD42	ankyrin repeat domain 42
C0005201k11.q1kT7.scf	BoMP	AJ813272	-	-	-	-	unique singleton
C0005201k12.q1kT7.scf	BoMP	AJ813275	NM_139135	human	0	ARID1A	AT rich interactive domain 1A (SWI- like)
C0005201k14.q1kT7.scf	BoMP	AJ813282	NM_005744	human	8e-22	ARIH1	ariadne homolog, ubiquitin-conjugating enzyme E2 binding protein, 1 (Drosophila)
C0005201k17.q1kT7.scf	BoMP	AJ813295	-	-	-	-	unique singleton
C0005201k18.q1kT7.scf	BoMP	AJ813298	NM_012164	human	0	FBXW2	F-box and WD-40 domain protein 2
C0005201k2.q1kT7.scf	BoMP	AJ813320	CB172354	bovine	0	-	EST
C0005201k22.q1kT7.scf	BoMP	AJ813311	NM_002130	human	1e-67	HMGCS1	3-hydroxy-3-methylglutaryl-Coenzyme A synthase 1 (soluble)
C0005201k23.q1kT7.scf	BoMP	AJ813314	NM_177683	murine	1e-27	VGLL4	vestigial like 4 (Drosophila)
C0005201k7.q1kT7.scf	BoMP	AJ813334	-	-	-	-	unique singleton
C0005201k8.q1kT7.scf	BoMP	AJ813336	NM_005649	human	8e-24	ZNF354A	zinc finger protein 354A
C0005201l12.q1kT7.scf	BoMP	AJ813349	CK458622	porcine	2e-41	-	EST
C0005201l15.q1kT7.scf	BoMP	AJ813356	-	-	-	-	ESTScan
C0005201l19.q1kT7.scf	BoMP	AJ813367	BP998330	bovine	4e-53	-	EST
C0005201l20.q1kT7.scf	BoMP	AJ813375	CO991743	porcine	1e-33	-	EST
C0005201l22.q1kT7.scf	BoMP	AJ813378	D31888	human	e-168	KIAA0071	hypothetical protein KIAA0071
C0005201l3.q1kT7.scf	BoMP	AJ813393	NM_139035	human	0	SMARCA1	SWI/SNF related, matrix associated, actin dependent regulator of chromatin, subfamily a, member 1
C0005201l6.q1kT7.scf	BoMP	AJ813409	XM_584169	bovine	e-100	VWF	von Willebrand factor
C0005201m11.q1kT7.scf	BoMP	AJ813423	AV615490	bovine	e-176	-	EST
C0005201m16.q1kT7.scf	BoMP	AJ813431	XM_869824	bovine	0	C5orf18	chromosome 5 open reading frame 18
C0005201m2.q1kT7.scf	BoMP	AJ813445	-	-	-	-	unique singleton
C0005201m21.q1kT7.scf	BoMP	AJ813437	NM_014733	human	e-146	ZFYVE16	zinc finger, FYVE domain containing 16
C0005201m23.q1kT7.scf	BoMP	AJ813443	NM_030628	human	0	KIAA1698	KIAA1698 protein
C0005201m24.q1kT7.scf	BoMP	AJ813444	-	-	-	-	unique singleton
C0005201m3.q1kT7.scf	BoMP	AJ813447	-	-	-	-	ESTScan
C0005201m4.q1kT7.scf	BoMP	AJ813448	CB430728	bovine	0	-	EST
C0005201m8.q1kT7.scf	BoMP	AJ813456	CB226832	bovine	0	-	EST
C0005201m9.q1kT7.scf	BoMP	AJ813458	BE755933	bovine	0	-	EST
C0005201n16.q1kT7.scf	BoMP	AJ813470	BE482472	bovine	1.7e-74	-	EST
C0005201n20.q1kT7.scf	BoMP	AJ813479	-	-	-	-	ESTScan
C0005201n21.q1kT7.scf	BoMP	AJ813480	NM_005496	human	0	SMC4L1	SMC4 structural maintenance of chromosomes 4-like 1
C0005201n22.q1kT7.scf	BoMP	AJ813484	-	-	-	-	unique cluster
C0005201n3.q1kT7.scf	BoMP	AJ813489	AJ673524	bovine	e-158	-	EST
C0005201n8.q1kT7.scf	BoMP	AJ813496	-	-	-	-	unique cluster
C0005201o10.q1kT7.scf	BoMP	AJ813498	-	-	-	-	ESTScan
C0005201o15.q1kT7.scf	BoMP	AJ813509	NM_181897	human	1e-96	PPP2R3A	protein phosphatase 2 (formerly 2A), regulatory subunit B'', alpha
C0005201o19.q1kT7.scf	BoMP	AJ813515	NM_003615	human	6e-77	SLC4A7	solute carrier family 4, sodium bicarbonate cotransporter, member 7
C0005201o2.q1kT7.scf	BoMP	AJ813526	NM_014739	human	e-153	BCLAF1	BCL2-associated transcription factor 1
C0005201o21.q1kT7.scf	BoMP	AJ813518	CB450343	bovine	0	-	EST
C0005201o4.q1kT7.scf	BoMP	AJ813529	-	-	-	-	unique singleton
C0005201o8.q1kT7.scf	BoMP	AJ813533	NM_183004	human	0	EIF5	eukaryotic translation initiation factor 5
C0005201p1.q1kT7.scf	BoMP	AJ813554	NM_014937	human	1e-68	INPP5F	inositol polyphosphate-5-phosphatase F
C0005201p11.q1kT7.scf	BoMP	AJ813539	NM_001035049	bovine	0	SHQ1	SHQ1 homolog (S. cerevisiae)
C0005201p13.q1kT7.scf	BoMP	AJ813542	-	-	-	-	unique singleton
C0005201p18.q1kT7.scf	BoMP	AJ813551	NM_015137	human	0	KIAA0143	KIAA0143 protein
C0005201p19.q1kT7.scf	BoMP	AJ813553	-	-	-	-	ESTScan
C0005201p22.q1kT7.scf	BoMP	AJ813561	NM_004239	human	3e-54	TRIP11	thyroid hormone receptor interactor 11
C0005201p6.q1kT7.scf	BoMP	AJ813570	NM_014864	human	8e-40	FAM20B	family with sequence similarity 20, member B
C0005202a1.q1kT7.scf	BoMP	AJ813598	NM_007176	human	e-130	C14orf1	chromosome 14 open reading frame 1
C0005202a11.q1kT7.scf	BoMP	AJ813581	NM_007267	human	e-135	TMC6	transmembrane channel-like 6
C0005202a13.q1kT7.scf	BoMP	AJ813585	-	-	-	-	unique singleton
C0005202a14.q1kT7.scf	BoMP	AJ813587	BF776792	bovine	0	-	EST
C0005202a15.q1kT7.scf	BoMP	AJ813588	AF058410	human	8e-44	LRP1	low density lipoprotein-related protein 1 (alpha-2-macroglobulin receptor)
C0005202a16.q1kT7.scf	BoMP	AJ813592	NM_031922	human	e-129	REPS1	RALBP1 associated Eps domain containing 1
C0005202a19.q1kT7.scf	BoMP	AJ813595	NM_014795	human	7e-27	ZFHX1B	zinc finger homeobox 1b
C0005202a20.q1kT7.scf	BoMP	AJ813599	NM_017785	human	1e-45	FLJ20364	hypothetical protein FLJ20364
C0005202a21.q1kT7.scf	BoMP	AJ813601	AJ672468	bovine	2e-93	-	EST
C0005202a22.q1kT7.scf	BoMP	AJ813602	NM_015088	human	7e-56	TNRC6B	trinucleotide repeat containing 6B
C0005202a5.q1kT7.scf	BoMP	AJ813609	XM_867955	bovine	0	TM6SF1	transmembrane 6 superfamily member 1
C0005202a7.q1kT7.scf	BoMP	AJ813613	BF674969	bovine	1.8e-74	-	EST
C0005202a8.q1kT7.scf	BoMP	AJ813615	NM_006038	human	4e-30	SPATA2	spermatogenesis associated 2
C0005202a9.q1kT7.scf	BoMP	AJ813616	AV601858	bovine	0	-	EST
C0005202b10.q1kT7.scf	BoMP	AJ813619	-	-	-	-	unique singleton
C0005202b11.q1kT7.scf	BoMP	AJ813620	NM_006565	human	0	CTCF	CCCTC-binding factor (zinc finger protein)
C0005202b12.q1kT7.scf	BoMP	AJ813621	-	-	-	-	unique cluster
C0005202b15.q1kT7.scf	BoMP	AJ813625	NM_003384	human	0	VRK1	vaccinia related kinase 1
C0005202b18.q1kT7.scf	BoMP	AJ816143	BM32396	bovine	0	-	EST
C0005202b19.q1kT7.scf	BoMP	AJ816142	NM_001034016	bovine	0	TFAM	transcription factor A, mitochondrial
C0005202b22.q1kT7.scf	BoMP	AJ816135	NM_021639	human	1e-82	GPBP1L1	GC-rich promoter binding protein 1-like 1
C0005202b23.q1kT7.scf	BoMP	AJ816133	-	-	-	-	unique singleton
C0005202b24.q1kT7.scf	BoMP	AJ816132	XM_868771	bovine	0	FLJ13305	hypothetical protein FLJ13305
C0005202b4.q1kT7.scf	BoMP	AJ816126	NM_174539	bovine	0	FCGR2A	Fc fragment of IgG, low affinity IIa, receptor for (CD32)
C0005202b7.q1kT7.scf	BoMP	AJ816121	NM_016587	human	6e-35	CBX3	chromobox homolog 3 (HP1 gamma homolog, Drosophila)
C0005202b8.q1kT7.scf	BoMP	AJ816119	NM_004753	human	0	DHRS3	dehydrogenase/reductase (SDR family) member 3
C0005202c1.q1kT7.scf	BoMP	AJ816097	BF434191	human	2e-49	-	EST
C0005202c10.q1kT7.scf	BoMP	AJ816114	-	-	-	-	unique cluster
C0005202c12.q1kT7.scf	BoMP	AJ816112	NM_170691	human	e-143	GFM2	G elongation factor, mitochondrial 2
C0005202c14.q1kT7.scf	BoMP	AJ816108	NM_014827	human	1e-54	ZC3H11A	zinc finger CCCH-type containing 11A
C0005202c16.q1kT7.scf	BoMP	AJ816105	CB443499	bovine	e-105	-	EST
C0005202c17.q1kT7.scf	BoMP	AJ816104	CB431211	bovine	0	-	EST
C0005202c18.q1kT7.scf	BoMP	AJ816100	CO645927	primate	4e-23	-	EST
C0005202c19.q1kT7.scf	BoMP	AJ816099	BX503035	human	1e-20	-	EST
C0005202c2.q1kT7.scf	BoMP	AJ816085	-	-	-	-	unique cluster
C0005202c21.q1kT7.scf	BoMP	AJ816094	NM_005540	human	2e-65	INPP5B	inositol polyphosphate-5-phosphatase, 75kDa
C0005202c23.q1kT7.scf	BoMP	AJ816091	BG691027	bovine	0	-	EST
C0005202c6.q1kT7.scf	BoMP	AJ816079	-	-	-	-	unique cluster
C0005202c7.q1kT7.scf	BoMP	AJ816078	NM_033224	human	7e-87	PURB	purine-rich element binding protein B
C0005202c9.q1kT7.scf	BoMP	AJ816075	NM_001358	human	2e-74	DHX15	DEAH (Asp-Glu-Ala-His) box polypeptide 15
C0005202d1.q1kT7.scf	BoMP	AJ816053	CB167868	bovine	5e-85	-	EST
C0005202d11.q1kT7.scf	BoMP	AJ816071	CK848381	bovine	0	-	EST
C0005202d13.q1kT7.scf	BoMP	AJ816068	-	-	-	-	unique singleton
C0005202d19.q1kT7.scf	BoMP	AJ816055	DT845367	bovine	e-177	-	EST
C0005202d2.q1kT7.scf	BoMP	AJ816042	-	-	-	-	unique singleton
C0005202d20.q1kT7.scf	BoMP	AJ816052	XM_876869	bovine	0	ZF	HCF-binding transcription factor Zhangfei
C0005202d22.q1kT7.scf	BoMP	AJ816048	CB458822	bovine	7.8e-95	-	EST
C0005202d3.q1kT7.scf	BoMP	AJ816041	NM_014500	human	e-164	HTATSF1	HIV TAT specific factor 1
C0005202d4.q1kT7.scf	BoMP	AJ816039	BP106586	bovine	0	-	EST
C0005202d5.q1kT7.scf	BoMP	AJ816038	CA441595	human	7.2e-43	-	EST
C0005202d7.q1kT7.scf	BoMP	AJ816035	-	-	-	-	unique singleton
C0005202d8.q1kT7.scf	BoMP	AJ816033	XM_878357	bovine	0	LOC533952	hypothetical protein LOC533952
C0005202d9.q1kT7.scf	BoMP	AJ816032	XM_870158	bovine	0	ANKRD22	ankyrin repeat domain 22
C0005202e1.q1kT7.scf	BoMP	AJ816008	NM_198330	human	3e-18	INPP5F	inositol polyphosphate-5-phosphatase F
C0005202e11.q1kT7.scf	BoMP	AJ816024	CK460329	porcine	8e-24	-	EST
C0005202e13.q1kT7.scf	BoMP	AJ816021	DT848588	bovine	1e-82	-	EST
C0005202e17.q1kT7.scf	BoMP	AJ816014	NM_173822	human	2e-23	MGC39518	hypothetical protein MGC39518
C0005202e2.q1kT7.scf	BoMP	AJ815995	NM_015957	human	e-165	APIP	APAF1 interacting protein
C0005202e20.q1kT7.scf	BoMP	AJ816007	BF043496	bovine	0	-	EST
C0005202e22.q1kT7.scf	BoMP	AJ816003	AV589326	bovine	3.3e-54	-	EST
C0005202e24.q1kT7.scf	BoMP	AJ816000	AW313636	bovine	5.1e-93	-	EST
C0005202e5.q1kT7.scf	BoMP	AJ815992	AA406565	bovine	7.5e-61	-	EST
C0005202e7.q1kT7.scf	BoMP	AJ815989	CB462170	bovine	0	-	EST
C0005202f11.q1kT7.scf	BoMP	AJ815984	-	-	-	-	ESTScan
C0005202f13.q1kT7.scf	BoMP	AJ815981	-	-	-	-	unique singleton
C0005202f14.q1kT7.scf	BoMP	AJ815978	-	-	-	-	unique cluster
C0005202f16.q1kT7.scf	BoMP	AJ815975	NM_080817	human	e-171	GPR82	G protein-coupled receptor 82
C0005202f17.q1kT7.scf	BoMP	AJ815974	-	-	-	-	unique cluster
C0005202f2.q1kT7.scf	BoMP	AJ815957	AU277893	bovine	e-143	-	EST
C0005202f23.q1kT7.scf	BoMP	AJ815962	NM_006857	human	e-109	RY1	putative nucleic acid binding protein RY-1
C0005202f24.q1kT7.scf	BoMP	AJ815961	-	-	-	-	unique singleton
C0005202f3.q1kT7.scf	BoMP	AJ815956	CB445020	bovine	0	-	EST
C0005202f9.q1kT7.scf	BoMP	AJ815949	NM_005346	human	e-171	HSPA1B	heat shock 70kDa protein 1B
C0005202g13.q1kT7.scf	BoMP	AJ815941	AV594592	bovine	0	-	EST
C0005202g17.q1kT7.scf	BoMP	AJ815934	-	-	-	-	unique singleton
C0005202g18.q1kT7.scf	BoMP	AJ815931	NM_020234	human	e-165	DTWD1	DTW domain containing 1
C0005202g20.q1kT7.scf	BoMP	AJ815927	NM_002350	human	0	LYN	v-yes-1 Yamaguchi sarcoma viral related oncogene homolog
C0005202g24.q1kT7.scf	BoMP	AJ815922	CB457774	bovine	5e-87	-	EST
C0005202g4.q1kT7.scf	BoMP	AJ815913	AW464877	bovine	1e-75	-	EST
C0005202g7.q1kT7.scf	BoMP	AJ815909	-	-	-	-	unique singleton
C0005202g8.q1kT7.scf	BoMP	AJ815907	XM_874524	bovine	0	PLDN	pallidin homolog (mouse)
C0005202h11.q1kT7.scf	BoMP	AJ815902	NM_003816	human	9e-24	ADAM9	ADAM metallopeptidase domain 9 (meltrin gamma)
C0005202h12.q1kT7.scf	BoMP	AJ815900	CK966849	bovine	0	-	EST
C0005202h13.q1kT7.scf	BoMP	AJ815899	-	-	-	-	unique singleton
C0005202h14.q1kT7.scf	BoMP	AJ815897	NM_004843	human	2e-16	IL27RA	interleukin 27 recpetor alpha
C0005202h15.q1kT7.scf	BoMP	AJ815896	BP439337	porcine	2e-21	-	EST
C0005202h16.q1kT7.scf	BoMP	AJ815894	-	-	-	-	unique cluster
C0005202h21.q1kT7.scf	BoMP	AJ815883	NM_032741	human	1e-75	AGPAT1	1-acylglycerol-3-phosphate O-acyltransferase 1
C0005202h22.q1kT7.scf	BoMP	AJ815882	CB168296	bovine	0	-	EST
C0005202h24.q1kT7.scf	BoMP	AJ815879	BI976683	bovine	0	-	EST
C0005202h3.q1kT7.scf	BoMP	AJ815874	DN741929	bovine	0	-	EST
C0005202h5.q1kT7.scf	BoMP	AJ815871	NM_004905	human	e-127	PRDX6	peroxiredoxin 6
C0005202h6.q1kT7.scf	BoMP	AJ815868	AL603508	human	1e-88	-	EST
C0005202h7.q1kT7.scf	BoMP	AJ815867	NM_016021	human	e-114	UBE2J1	ubiquitin-conjugating enzyme E2, J1 (UBC6 homolog, yeast)
C0005202h9.q1kT7.scf	BoMP	AJ815864	-	-	-	-	unique cluster
C0005202i1.q1kT7.scf	BoMP	AJ815841	BP109873	bovine	0	-	EST
C0005202i10.q1kT7.scf	BoMP	AJ815858	BU678804	human	4e-34	-	EST
C0005202i15.q1kT7.scf	BoMP	AJ815851	BE749256	bovine	0	-	EST
C0005202i16.q1kT7.scf	BoMP	AJ815849	XM_609261	bovine	0	PTD012	PTD012 protein
C0005202i17.q1kT7.scf	BoMP	AJ815848	NM_004788	human	0	UBE4A	ubiquitination factor E4A (UFD2 homolog, yeast)
C0005202i18.q1kT7.scf	BoMP	AJ815844	NM_031303	human	5e-42	KATNAL2	katanin p60 subunit A-like 2
C0005202i2.q1kT7.scf	BoMP	AJ815828	CN156679	porcine	8e-22	-	EST
C0005202i20.q1kT7.scf	BoMP	AJ815840	BP104052	bovine	0	-	EST
C0005202i21.q1kT7.scf	BoMP	AJ815837	NM_016194	human	2e-87	GNB5	guanine nucleotide binding protein (G protein), beta 5
C0005202i22.q1kT7.scf	BoMP	AJ815836	NM_022488	human	e-130	ATG3	ATG3 autophagy related 3 homolog (S. cerevisiae)
C0005202i8.q1kT7.scf	BoMP	AJ815818	XM_583725	bovine	0	APOBEC3A	apolipoprotein B mRNA editing enzyme, catalytic polypeptide-like 3A
C0005202i9.q1kT7.scf	BoMP	AJ815817	BE663008	human	0	-	EST
C0005202j15.q1kT7.scf	BoMP	AJ815807	-	-	-	-	unique singleton
C0005202j17.q1kT7.scf	BoMP	AJ815805	BE032381	porcine	2e-21	-	EST
C0005202j2.q1kT7.scf	BoMP	AJ815785	NM_017830	human	e-125	OCIAD1	OCIA domain containing 1
C0005202j24.q1kT7.scf	BoMP	AJ815789	AW336598	bovine	e-155	-	EST
C0005202j4.q1kT7.scf	BoMP	AJ815783	AJ670254	bovine	0	-	EST
C0005202j5.q1kT7.scf	BoMP	AJ815782	NM_004120	human	1e-77	GBP2	guanylate binding protein 2, interferon-inducible
C0005202j6.q1kT7.scf	BoMP	AJ815779	NM_153331	human	e-131	KCTD6	potassium channel tetramerisation domain containing 6
C0005202j7.q1kT7.scf	BoMP	AJ815778	NM_002387	human	5e-32	MCC	mutated in colorectal cancers
C0005202j8.q1kT7.scf	BoMP	AJ815776	-	-	-	-	unique singleton
C0005202k11.q1kT7.scf	BoMP	AJ815771	BF043713	bovine	0	-	EST
C0005202k12.q1kT7.scf	BoMP	AJ815769	-	-	-	-	unique cluster
C0005202k15.q1kT7.scf	BoMP	AJ815766	NM_014455	human	0	ZNF364	zinc finger protein 364
C0005202k19.q1kT7.scf	BoMP	AJ815759	AA732240	human	0	-	EST
C0005202k24.q1kT7.scf	BoMP	AJ815750	-	-	-	-	unique singleton
C0005202k3.q1kT7.scf	BoMP	AJ815743	NM_033407	human	e-140	DOCK7	dedicator of cytokinesis 7
C0005202k4.q1kT7.scf	BoMP	AJ815741	NM_002336	human	0	LRP6	low density lipoprotein receptor-related protein 6
C0005202k6.q1kT7.scf	BoMP	AJ815737	NM_003589	human	e-122	CUL4A	cullin 4A
C0005202k7.q1kT7.scf	BoMP	AJ815736	-	-	-	-	unique singleton
C0005202l10.q1kT7.scf	BoMP	AJ815730	NM_001034786	bovine	e-142	TMEM50B	transmembrane protein 50B
C0005202l11.q1kT7.scf	BoMP	AJ815729	CR553637	bovine	3e-64	-	EST
C0005202l12.q1kT7.scf	BoMP	AJ815727	-	-	-	-	unique singleton
C0005202l14.q1kT7.scf	BoMP	AJ815723	NM_017917	human	4e-79	C14orf10	chromosome 14 open reading frame 10
C0005202l16.q1kT7.scf	BoMP	AJ815720	XM_545369	canine	4e-42	C6orf32	chromosome 6 open reading frame 32
C0005202l18.q1kT7.scf	BoMP	AJ815714	BI898142	bovine	e-114	-	EST
C0005202l23.q1kT7.scf	BoMP	AJ815704	XM_591152	bovine	0	CD244	CD244 natural killer cell receptor 2B4
C0005202l3.q1kT7.scf	BoMP	AJ815698	NM_005240	human	e-171	ETV3	ets variant gene 3
C0005202l4.q1kT7.scf	BoMP	AJ815696	AA584441	human	5.2e-22	-	EST
C0005202l6.q1kT7.scf	BoMP	AJ815692	-	-	-	-	unique singleton
C0005202m11.q1kT7.scf	BoMP	AJ815682	-	-	-	-	unique singleton
C0005202m14.q1kT7.scf	BoMP	AJ815677	-	-	-	-	unique cluster
C0005202m2.q1kT7.scf	BoMP	AJ815660	BF191630	porcine	3e-28	-	EST
C0005202m20.q1kT7.scf	BoMP	AJ815667	BM430128	bovine	e-132	-	EST
C0005202m21.q1kT7.scf	BoMP	AJ815666	XM_878838	bovine	0	LOC614973	hypothetical protein LOC614973
C0005202m22.q1kT7.scf	BoMP	AJ815663	BE751351	bovine	0	-	EST
C0005202m23.q1kT7.scf	BoMP	AJ815662	NM_006431	human	0	CCT2	chaperonin containing TCP1, subunit 2 (beta)
C0005202m24.q1kT7.scf	BoMP	AJ815661	-	-	-	-	unique cluster
C0005202m4.q1kT7.scf	BoMP	AJ815655	CB535723	bovine	e-161	-	EST
C0005202m6.q1kT7.scf	BoMP	AJ815653	NM_001173	human	0	ARHGAP5	Rho GTPase activating protein 5
C0005202m7.q1kT7.scf	BoMP	AJ815652	CB425137	bovine	0	-	EST
C0005202m8.q1kT7.scf	BoMP	AJ815649	NM_000126	human	0	ETFA	electron-transfer-flavoprotein, alpha polypeptide (glutaric aciduria II)
C0005202n13.q1kT7.scf	BoMP	AJ815642	BM251360	bovine	4.4e-60	-	EST
C0005202n14.q1kT7.scf	BoMP	AJ815640	BG944741	human	3.4e-78	-	EST
C0005202n15.q1kT7.scf	BoMP	AJ815639	CB422077	bovine	0	-	EST
C0005202n17.q1kT7.scf	BoMP	AJ815636	CB224606	bovine	e-116	-	EST
C0005202n2.q1kT7.scf	BoMP	AJ815618	NM_021252	human	e-166	RAB18	RAB18, member RAS oncogene family
C0005202n21.q1kT7.scf	BoMP	AJ815624	CB430830	bovine	8.7e-61	-	EST
C0005202n23.q1kT7.scf	BoMP	AJ815620	-	-	-	-	unique singleton
C0005202n7.q1kT7.scf	BoMP	AJ815610	AJ675175	bovine	0	-	EST
C0005202o11.q1kT7.scf	BoMP	AJ815604	AW655451	bovine	0	-	EST
C0005202o12.q1kT7.scf	BoMP	AJ815599	BE757532	bovine	6.5e-77	-	EST
C0005202o15.q1kT7.scf	BoMP	AJ815596	AM028821	bovine	e-124	-	EST
C0005202o19.q1kT7.scf	BoMP	AJ815591	NM_002697	human	0	POU2F1	POU domain, class 2, transcription factor 1
C0005202o23.q1kT7.scf	BoMP	AJ815580	NM_018434	human	3e-42	RNF130	ring finger protein 130
C0005202o4.q1kT7.scf	BoMP	AJ815571	NM_012345	human	0	NUFIP1	nuclear fragile X mental retardation protein interacting protein 1
C0005202o5.q1kT7.scf	BoMP	AJ815570	-	-	-	-	unique singleton
C0005202o8.q1kT7.scf	BoMP	AJ815564	NM_207116	human	3e-12	TRIAD3	TRIAD3 protein
C0005202p1.q1kT7.scf	BoMP	AJ815546	NM_001621	human	7e-16	AHR	aryl hydrocarbon receptor
C0005202p12.q1kT7.scf	BoMP	AJ815557	CR849081	bovine	3e-92	-	EST
C0005202p13.q1kT7.scf	BoMP	AJ815556	CK773992	bovine	0	-	EST
C0005202p14.q1kT7.scf	BoMP	AJ815554	-	-	-	-	unique cluster
C0005202p20.q1kT7.scf	BoMP	AJ815545	BM446051	bovine	0	-	EST
C0005202p22.q1kT7.scf	BoMP	AJ815542	XM_868442	bovine	0	LOC616420	kinesin-like motor protein C20orf23
C0005202p23.q1kT7.scf	BoMP	AJ815539	NM_015361	human	9e-40	R3HDM1	R3H domain containing 1
C0005202p4.q1kT7.scf	BoMP	AJ815531	NM_002138	human	0	HNRPD	heterogeneous nuclear ribonucleoprotein D (AU-rich element RNA binding protein 1, 37kDa)
C0005202p5.q1kT7.scf	BoMP	AJ815530	-	-	-	-	unique singleton
C0005203a12.q1kT7.scf	BoMP	AJ815515	BM431795	bovine	0	-	EST
C0005203a13.q1kT7.scf	BoMP	AJ815514	NM_003262	human	e-105	TLOC1	translocation protein 1
C0005203a16.q1kT7.scf	BoMP	AJ815511	-	-	-	-	ESTScan
C0005203a18.q1kT7.scf	BoMP	AJ815507	-	-	-	-	unique singleton
C0005203a20.q1kT7.scf	BoMP	AJ815500	-	-	-	-	ESTScan
C0005203a22.q1kT7.scf	BoMP	AJ815498	-	-	-	-	unique singleton
C0005203a5.q1kT7.scf	BoMP	AJ815486	NM_032804	human	6e-54	C10orf22	chromosome 10 open reading frame 22
C0005203a8.q1kT7.scf	BoMP	AJ815482	NM_032228	human	6e-40	MLSTD2	male sterility domain containing 2
C0005203a9.q1kT7.scf	BoMP	AJ815479	NM_018315	human	1e-96	FBXW7	F-box and WD-40 domain protein 7 (archipelago homolog, Drosophila)
C0005203b1.q1kT7.scf	BoMP	AJ815462	NM_012335	human	e-142	MYO1F	myosin IF
C0005203b11.q1kT7.scf	BoMP	AJ815477	AV597669	bovine	0	-	EST
C0005203b13.q1kT7.scf	BoMP	AJ815472	NM_004703	human	3e-40	RABEP1	rabaptin, RAB GTPase binding effector protein 1
C0005203b17.q1kT7.scf	BoMP	AJ815466	NM_018478	human	1e-82	C20orf35	chromosome 20 open reading frame 35
C0005203b19.q1kT7.scf	BoMP	AJ815463	NM_024086	human	0	MGC3329	hypothetical protein MGC3329
C0005203b7.q1kT7.scf	BoMP	AJ815441	BE480859	bovine	0	-	EST
C0005203c1.q1kT7.scf	BoMP	AJ815419	NM_005105	human	8e-28	RBM8A	RNA binding motif protein 8A
C0005203c11.q1kT7.scf	BoMP	AJ815435	NM_031371	human	1e-49	ARID4B	AT rich interactive domain 4B (RBP1- like)
C0005203c13.q1kT7.scf	BoMP	AJ815429	-	-	-	-	unique singleton
C0005203c15.q1kT7.scf	BoMP	AJ815426	BE663003	bovine	1.1e-44	-	EST
C0005203c17.q1kT7.scf	BoMP	AJ815422	-	-	-	-	ESTScan
C0005203c20.q1kT7.scf	BoMP	AJ815418	NM_006548	human	4e-64	IMP-2	IGF-II mRNA-binding protein 2
C0005203c22.q1kT7.scf	BoMP	AJ815413	CB172355	bovine	0	-	EST
C0005203c23.q1kT7.scf	BoMP	AJ815411	CB418743	bovine	0	-	EST
C0005203c24.q1kT7.scf	BoMP	AJ815410	-	-	-	-	unique singleton
C0005203c3.q1kT7.scf	BoMP	AJ815406	NM_001010891	human	2e-40	MTX3	metaxin 3
C0005203c7.q1kT7.scf	BoMP	AJ815396	BM088305	bovine	0	-	EST
C0005203c8.q1kT7.scf	BoMP	AJ815394	NM_014739	human	8e-39	BCLAF1	BCL2-associated transcription factor 1
C0005203c9.q1kT7.scf	BoMP	AJ815393	NM_006534	human	5e-93	NCOA3	nuclear receptor coactivator 3
C0005203d10.q1kT7.scf	BoMP	AJ815390	-	-	-	-	unique singleton
C0005203d11.q1kT7.scf	BoMP	AJ815389	BE755859	bovine	0	-	EST
C0005203d13.q1kT7.scf	BoMP	AJ815386	AL601778	human	3.9e-26	-	EST
C0005203d14.q1kT7.scf	BoMP	AJ815382	NM_006283	human	6e-29	TACC1	transforming, acidic coiled-coil containing protein 1
C0005203d16.q1kT7.scf	BoMP	AJ815380	XM_612618	bovine	0	SULF2	sulfatase 2
C0005203d17.q1kT7.scf	BoMP	AJ815379	-	-	-	-	unique singleton
C0005203d21.q1kT7.scf	BoMP	AJ815368	NM_030752	human	0	TCP1	t-complex 1
C0005203d22.q1kT7.scf	BoMP	AJ815367	XM_588921	bovine	e-130	FAIM3	Fas apoptotic inhibitory molecule 3
C0005203d6.q1kT7.scf	BoMP	AJ815354	-	-	-	-	unique singleton
C0005203d8.q1kT7.scf	BoMP	AJ815351	-	-	-	-	unique singleton
C0005203e11.q1kT7.scf	BoMP	AJ815346	-	-	-	-	unique singleton
C0005203e14.q1kT7.scf	BoMP	AJ815337	BG563062	bovine	1.9e-74	-	EST
C0005203e16.q1kT7.scf	BoMP	AJ815334	AW313717	bovine	0	-	EST
C0005203e18.q1kT7.scf	BoMP	AJ815330	NM_022373	human	e-124	FLJ22313	hypothetical protein FLJ22313
C0005203e3.q1kT7.scf	BoMP	AJ815319	NM_006729	human	0	DIAPH2	diaphanous homolog 2 (Drosophila)
C0005203e4.q1kT7.scf	BoMP	AJ815318	XM_868174	bovine	0	CREG1	cellular repressor of E1A-stimulated genes 1
C0005203e5.q1kT7.scf	BoMP	AJ815316	NM_004564	human	0	PET112L	PET112-like (yeast)
C0005203e6.q1kT7.scf	BoMP	AJ815315	-	-	-	-	unique singleton
C0005203e8.q1kT7.scf	BoMP	AJ815310	BF440184	bovine	e-171	-	EST
C0005203f1.q1kT7.scf	BoMP	AJ815291	-	-	-	-	ESTScan
C0005203f11.q1kT7.scf	BoMP	AJ815304	BI848602	bovine	0	-	EST
C0005203f15.q1kT7.scf	BoMP	AJ815297	-	-	-	-	unique singleton
C0005203f17.q1kT7.scf	BoMP	AJ815295	NM_016009	human	0	SH3GLB1	SH3-domain GRB2-like endophilin B1
C0005203f22.q1kT7.scf	BoMP	AJ815283	-	-	-	-	unique singleton
C0005203f3.q1kT7.scf	BoMP	AJ815277	AJ675791	bovine	0	-	EST
C0005203f5.q1kT7.scf	BoMP	AJ815276	NM_003177	human	8e-62	SYK	spleen tyrosine kinase
C0005203f7.q1kT7.scf	BoMP	AJ815272	-	-	-	-	unique singleton
C0005203g10.q1kT7.scf	BoMP	AJ815268	-	-	-	-	unique cluster
C0005203g11.q1kT7.scf	BoMP	AJ815265	NM_006859	human	0	LIAS	lipoic acid synthetase
C0005203g12.q1kT7.scf	BoMP	AJ815264	CB436320	bovine	0	-	EST
C0005203g13.q1kT7.scf	BoMP	AJ815263	-	-	-	-	unique singleton
C0005203g14.q1kT7.scf	BoMP	AJ815262	DN841546	bovine	2e-90	-	EST
C0005203g21.q1kT7.scf	BoMP	AJ815246	DB031956	human	6e-26	-	EST
C0005203g22.q1kT7.scf	BoMP	AJ815242	NM_003972	human	e-124	BTAF1	BTAF1 RNA polymerase II, B-TFIID transcription factor-associated, 170kDa (Mot1 homolog, S. cerevisiae)
C0005203g24.q1kT7.scf	BoMP	AJ815241	NM_033121	human	4e-70	ANKRD13	ankyrin repeat domain 13
C0005203g4.q1kT7.scf	BoMP	AJ815235	BF651732	bovine	0	-	EST
C0005203g8.q1kT7.scf	BoMP	AJ815222	AJ677847	bovine	e-165	-	EST
C0005203h11.q1kT7.scf	BoMP	AJ815218	-	-	-	-	ESTScan
C0005203h12.q1kT7.scf	BoMP	AJ815216	XM_587475	bovine	0	MRPL15	mitochondrial ribosomal protein L15
C0005203h17.q1kT7.scf	BoMP	AJ815210	BF706794	bovine	e-163	-	EST
C0005203h19.q1kT7.scf	BoMP	AJ815207	-	-	-	-	unique singleton
C0005203h2.q1kT7.scf	BoMP	AJ815194	NM_172171	human	0	CAMK2G	calcium/calmodulin-dependent protein kinase (CaM kinase) II gamma
C0005203h22.q1kT7.scf	BoMP	AJ815201	NM_032217	human	6e-66	ANKRD17	ankyrin repeat domain 17
C0005203h23.q1kT7.scf	BoMP	AJ815197	XM_862559	canine	e-125	TAF15	TAF15 RNA polymerase II, TATA box binding protein (TBP)-associated factor, 68kDa
C0005203h24.q1kT7.scf	BoMP	AJ815196	NM_006182	human	0	DDR2	discoidin domain receptor family, member 2
C0005203h5.q1kT7.scf	BoMP	AJ815189	BM364950	bovine	0	-	EST
C0005203h7.q1kT7.scf	BoMP	AJ815186	CB535130	bovine	0	-	EST
C0005203i10.q1kT7.scf	BoMP	AJ815180	NM_007131	human	0	ZNF75	zinc finger protein 75 (D8C6)
C0005203i11.q1kT7.scf	BoMP	AJ815179	BM362937	bovine	0	-	EST
C0005203i12.q1kT7.scf	BoMP	AJ815176	NM_004417	human	0	DUSP1	dual specificity phosphatase 1
C0005203i2.q1kT7.scf	BoMP	AJ815152	XM_611478	bovine	0	LOC513198	hypothetical protein LOC513198
C0005203i21.q1kT7.scf	BoMP	AJ815160	-	-	-	-	unique singleton
C0005203i23.q1kT7.scf	BoMP	AJ815155	-	-	-	-	unique singleton
C0005203i24.q1kT7.scf	BoMP	AJ815154	NM_017921	human	0	NPL4	nuclear protein localization 4
C0005203i3.q1kT7.scf	BoMP	AJ815151	NM_005741	human	e-145	ZNF263	zinc finger protein 263
C0005203i7.q1kT7.scf	BoMP	AJ815147	NM_001777	human	e-121	CD47	CD47 antigen
C0005203i8.q1kT7.scf	BoMP	AJ815145	-	-	-	-	unique cluster
C0005203i8.q1kT7.scf	BoMP	AJ815145	-	-	-	-	ESTScan
C0005203i9.q1kT7.scf	BoMP	AJ815144	NM_015093	human	e-113	MAP3K7IP2	mitogen-activated protein kinase kinase kinase 7 interacting protein 2
C0005203j10.q1kT7.scf	BoMP	AJ815140	CB534888	bovine	0	-	EST
C0005203j16.q1kT7.scf	BoMP	AJ815130	NM_003161	human	3e-73	RPS6KB1	ribosomal protein S6 kinase, 70kDa, polypeptide 1
C0005203j17.q1kT7.scf	BoMP	AJ815129	-	-	-	-	unique singleton
C0005203j18.q1kT7.scf	BoMP	AJ815125	NM_003447	human	0	ZNF165	zinc finger protein 165
C0005203j22.q1kT7.scf	BoMP	AJ815119	AW978910	human	1.6e-28	-	EST
C0005203j6.q1kT7.scf	BoMP	AJ815106	BE682602	bovine	5.6e-62	-	EST
C0005203j7.q1kT7.scf	BoMP	AJ815105	-	-	-	-	unique singleton
C0005203k10.q1kT7.scf	BoMP	AJ815098	BE484316	bovine	4.9e-50	-	EST
C0005203k22.q1kT7.scf	BoMP	AJ815078	CB459818	bovine	0	-	EST
C0005203k23.q1kT7.scf	BoMP	AJ815076	NM_012143	human	e-109	TFIP11	tuftelin interacting protein 11
C0005203k24.q1kT7.scf	BoMP	AJ815075	NM_000489	human	e-172	ATRX	alpha thalassemia/mental retardation syndrome X-linked (RAD54 homolog, S. cerevisiae)
C0005203k5.q1kT7.scf	BoMP	AJ815068	NM_006816	human	0	LMAN2	lectin, mannose-binding 2
C0005203k8.q1kT7.scf	BoMP	AJ815063	NM_004398	human	7e-56	DDX10	DEAD (Asp-Glu-Ala-Asp) box polypeptide 10
C0005203l1.q1kT7.scf	BoMP	AJ815040	-	-	-	-	ESTScan
C0005203l11.q1kT7.scf	BoMP	AJ815055	NM_022133	human	4e-27	SNX16	sorting nexin 16
C0005203l12.q1kT7.scf	BoMP	AJ815053	DT834459	bovine	e-139	-	EST
C0005203l20.q1kT7.scf	BoMP	AJ815039	XM_865566	bovine	0	LOC613843	hypothetical protein LOC613843
C0005203l22.q1kT7.scf	BoMP	AJ815035	NM_024774	human	0	FLJ21924	hypothetical protein FLJ21924
C0005203l4.q1kT7.scf	BoMP	AJ815026	-	-	-	-	unique singleton
C0005203l8.q1kT7.scf	BoMP	AJ815021	-	-	-	-	unique singleton
C0005203m17.q1kT7.scf	BoMP	AJ815008	NM_032228	human	0	MLSTD2	male sterility domain containing 2
C0005203m19.q1kT7.scf	BoMP	AJ815000	-	-	-	-	unique singleton
C0005203m23.q1kT7.scf	BoMP	AJ814994	NM_016505	human	3e-43	PS1D	putative S1 RNA binding domain protein
C0005203m3.q1kT7.scf	BoMP	AJ814988	NM_002229	human	e-106	JUNB	jun B proto-oncogene
C0005203n12.q1kT7.scf	BoMP	AJ814973	BM088068	bovine	0	-	EST
C0005203n13.q1kT7.scf	BoMP	AJ814972	NM_001380	human	0	DOCK1	dedicator of cytokinesis 1
C0005203n16.q1kT7.scf	BoMP	AJ814966	NM_003433	human	e-149	ZNF132	zinc finger protein 132
C0005203n17.q1kT7.scf	BoMP	AJ814965	-	-	-	-	unique singleton
C0005203n18.q1kT7.scf	BoMP	AJ814961	CB434392	bovine	0	-	EST
C0005203n2.q1kT7.scf	BoMP	AJ814945	NM_012215	human	9e-41	MGEA5	meningioma expressed antigen 5 (hyaluronidase)
C0005203n20.q1kT7.scf	BoMP	AJ814958	NM_014415	human	2e-40	ZBTB11	zinc finger and BTB domain containing 11
C0005203n21.q1kT7.scf	BoMP	AJ814955	NM_004879	human	e-114	EI24	etoposide induced 2.4 mRNA
C0005203n22.q1kT7.scf	BoMP	AJ814954	CB442364	bovine	0	-	EST
C0005203n24.q1kT7.scf	BoMP	AJ814951	NM_178375	murine	2e-50	ZSWIM3	zinc finger, SWIM-type containing 3
C0005203n4.q1kT7.scf	BoMP	AJ814943	BP111920	bovine	1.1e-68	-	EST
C0005203n5.q1kT7.scf	BoMP	AJ814942	NM_015358	human	2e-38	MORC3	MORC family CW-type zinc finger 3
C0005203n8.q1kT7.scf	BoMP	AJ814936	CB223827	bovine	e-152	-	EST
C0005203n9.q1kT7.scf	BoMP	AJ814935	CB446700	bovine	0	-	EST
C0005203o14.q1kT7.scf	BoMP	AJ814925	NM_032520	human	1e-62	GNPTG	N-acetylglucosamine-1-phosphate transferase, gamma subunit
C0005203o19.q1kT7.scf	BoMP	AJ814916	-	-	-	-	unique singleton
C0005203o20.q1kT7.scf	BoMP	AJ814913	-	-	-	-	unique singleton
C0005203o21.q1kT7.scf	BoMP	AJ814910	BM429487	bovine	0	-	EST
C0005203o3.q1kT7.scf	BoMP	AJ814901	CV314804	human	5e-45	-	EST
C0005203o7.q1kT7.scf	BoMP	AJ814894	CD466983	equine	5e-41	-	EST
C0005203p1.q1kT7.scf	BoMP	AJ814871	NM_017456	human	e-144	PSCD1	pleckstrin homology, Sec7 and coiled-coil domains 1(cytohesin 1)
C0005203p10.q1kT7.scf	BoMP	AJ814887	NM_145018	human	6e-69	FLJ25416	hypothetical protein FLJ25416
C0005203p11.q1kT7.scf	BoMP	AJ814886	CB450023	bovine	0	-	EST
C0005203p2.q1kT7.scf	BoMP	AJ814860	-	-	-	-	unique singleton
C0005203p20.q1kT7.scf	BoMP	AJ814870	NM_014454	human	e-100	SESN1	sestrin 1
C0005203p22.q1kT7.scf	BoMP	AJ814867	-	-	-	-	unique singleton
C0005203p3.q1kT7.scf	BoMP	AJ814859	-	-	-	-	unique singleton
C0005203p6.q1kT7.scf	BoMP	AJ814853	AW832902	human	1.6e-22	-	EST
C0005203p8.q1kT7.scf	BoMP	AJ814850	-	-	-	-	unique cluster
C0005204a11.q1kT7.scf	BoMP	AJ814845	NM_003678	human	0	C22orf19	chromosome 22 open reading frame 19
C0005204a15.q1kT7.scf	BoMP	AJ814839	BI899017	bovine	0	-	EST
C0005204a16.q1kT7.scf	BoMP	AJ814838	BI005096	human	3.5e-20	-	EST
C0005204a23.q1kT7.scf	BoMP	AJ814822	CF368174	porcine	3e-47	-	EST
C0005204a6.q1kT7.scf	BoMP	AJ814814	NM_001654	human	e-172	ARAF	v-raf murine sarcoma 3611 viral oncogene homolog
C0005204a8.q1kT7.scf	BoMP	AJ814812	NM_152300	human	2e-35	DDX52	DEAD (Asp-Glu-Ala-Asp) box polypeptide 52
C0005204b11.q1kT7.scf	BoMP	AJ814806	NM_023034	human	e-121	WHSC1L1	Wolf-Hirschhorn syndrome candidate 1-like 1
C0005204b12.q1kT7.scf	BoMP	AJ814805	NM_001710	human	e-112	CFB	complement factor B
C0005204b13.q1kT7.scf	BoMP	AJ814803	-	-	-	-	unique cluster
C0005204b16.q1kT7.scf	BoMP	AJ814799	NM_000038	human	1e-38	APC	adenomatosis polyposis coli
C0005204b21.q1kT7.scf	BoMP	AJ814790	-	-	-	-	unique singleton
C0005204b4.q1kT7.scf	BoMP	AJ814777	NM_012383	human	0	OSTF1	osteoclast stimulating factor 1
C0005204b5.q1kT7.scf	BoMP	AJ814775	BE681998	bovine	e-175	-	EST
C0005204b6.q1kT7.scf	BoMP	AJ814774	NM_002128	human	e-124	HMGB1	high-mobility group box 1
C0005204b7.q1kT7.scf	BoMP	AJ814772	NM_002210	human	3e-20	ITGAV	integrin, alpha V (CD51)
C0005204b8.q1kT7.scf	BoMP	AJ814771	XM_873449	bovine	e-150	MARCH7	membrane-associated ring finger (C3HC4) 7
C0005204b9.q1kT7.scf	BoMP	AJ814769	BM287630	bovine	e-148	-	EST
C0005204c15.q1kT7.scf	BoMP	AJ814757	CB532657	bovine	e-108	-	EST
C0005204c17.q1kT7.scf	BoMP	AJ814755	NM_005504	human	9e-19	BCAT1	branched chain aminotransferase 1, cytosolic
C0005204c19.q1kT7.scf	BoMP	AJ814750	NM_005647	human	2e-43	TBL1X	transducin (beta)-like 1X-linked
C0005204c21.q1kT7.scf	BoMP	AJ814746	NM_003457	human	0	ZNF207	zinc finger protein 207
C0005204c22.q1kT7.scf	BoMP	AJ814744	NM_001281	human	3e-30	CKAP1	cytoskeleton associated protein 1
C0005204c23.q1kT7.scf	BoMP	AJ814743	NM_181701	human	1e-17	QSCN6L1	quiescin Q6-like 1
C0005204c24.q1kT7.scf	BoMP	AJ814742	CB425089	bovine	0	-	EST
C0005204c4.q1kT7.scf	BoMP	AJ814737	NM_005384	human	0	NFIL3	nuclear factor, interleukin 3 regulated
C0005204c5.q1kT7.scf	BoMP	AJ814735	-	-	-	-	unique cluster
C0005204c9.q1kT7.scf	BoMP	AJ814728	BI540162	bovine	5e-90	-	EST
C0005204d1.q1kT7.scf	BoMP	AJ814707	DR113994	bovine	e-175	-	EST
C0005204d11.q1kT7.scf	BoMP	AJ814722	U04301	rabbit	4e-46	MAN1A1	mannosidase, alpha, class 1A, member 1
C0005204d12.q1kT7.scf	BoMP	AJ814721	NM_022900	human	3e-52	NBLA04196	putative protein product of Nbla04196
C0005204d14.q1kT7.scf	BoMP	AJ814718	BF193118	porcine	2e-22	-	EST
C0005204d16.q1kT7.scf	BoMP	AJ814714	NM_001033	human	0	RRM1	ribonucleotide reductase M1 polypeptide
C0005204d2.q1kT7.scf	BoMP	AJ814699	CB444088	bovine	7.7e-18	-	EST
C0005204d20.q1kT7.scf	BoMP	AJ814705	CB468480	bovine	7e-80	-	EST
C0005204d23.q1kT7.scf	BoMP	AJ814702	NM_017910	human	5e-65	FLJ20628	hypothetical protein FLJ20628
C0005204d6.q1kT7.scf	BoMP	AJ814693	NM_178271	human	e-132	ATG4A	ATG4 autophagy related 4 homolog A (S. cerevisiae)
C0005204d8.q1kT7.scf	BoMP	AJ814689	BM251430	bovine	2.5e-30	-	EST
C0005204e10.q1kT7.scf	BoMP	AJ814686	NM_001009899	human	e-169	KIAA2018	KIAA2018 protein
C0005204e12.q1kT7.scf	BoMP	AJ814681	NM_032557	human	e-127	USP38	ubiquitin specific peptidase 38
C0005204e16.q1kT7.scf	BoMP	AJ814674	NM_015885	human	0	PCF11	PCF11, cleavage and polyadenylation factor subunit, homolog (S. cerevisiae)
C0005204e2.q1kT7.scf	BoMP	AJ814656	-	-	-	-	unique singleton
C0005204e3.q1kT7.scf	BoMP	AJ814652	AW479228	bovine	0	-	EST
C0005204e4.q1kT7.scf	BoMP	AJ814651	NM_005765	human	1e-29	ATP6AP2	ATPase, H+ transporting, lysosomal accessory protein 2
C0005204e9.q1kT7.scf	BoMP	AJ814643	-	-	-	-	unique singleton
C0005204f10.q1kT7.scf	BoMP	AJ814642	-	-	-	-	unique cluster
C0005204f12.q1kT7.scf	BoMP	AJ814637	-	-	-	-	unique cluster
C0005204f14.q1kT7.scf	BoMP	AJ814635	NM_003142	human	0	SSB	Sjogren syndrome antigen B (autoantigen La)
C0005204f15.q1kT7.scf	BoMP	AJ814632	NM_000572	human	2e-19	IL10	interleukin 10
C0005204f18.q1kT7.scf	BoMP	AJ814629	NM_032199	human	9e-21	ARID5B	AT rich interactive domain 5B (MRF1-like)
C0005204f19.q1kT7.scf	BoMP	AJ814625	NM_002646	human	4e-20	PIK3C2B	phosphoinositide-3-kinase, class 2, beta polypeptide
C0005204f20.q1kT7.scf	BoMP	AJ814622	NM_183234	human	2e-23	RAB27A	RAB27A, member RAS oncogene family
C0005204f21.q1kT7.scf	BoMP	AJ814621	NM_001025079	human	2e-82	CD47	CD47 antigen
C0005204f23.q1kT7.scf	BoMP	AJ814618	NM_007192	human	6e-66	SUPT16H	suppressor of Ty 16 homolog (S. cerevisiae)
C0005204f3.q1kT7.scf	BoMP	AJ814609	-	-	-	-	unique cluster
C0005204f4.q1kT7.scf	BoMP	AJ814608	XM_548987	canine	3e-49	SUV39H1	suppressor of variegation 3-9 homolog 1 (Drosophila)
C0005204f5.q1kT7.scf	BoMP	AJ814606	NM_025134	human	1e-39	CHD9	chromodomain helicase DNA binding protein 9
C0005204f7.q1kT7.scf	BoMP	AJ814602	-	-	-	-	unique cluster
C0005204g10.q1kT7.scf	BoMP	AJ814599	-	-	-	-	unique singleton
C0005204g15.q1kT7.scf	BoMP	AJ814590	CB446745	bovine	0	-	EST
C0005204g18.q1kT7.scf	BoMP	AJ814587	NM_206866	human	3e-47	BACH1	BTB and CNC homology 1, basic leucine zipper transcription factor 1
C0005204g2.q1kT7.scf	BoMP	AJ814572	NM_017554	human	1e-79	PARP14	poly (ADP-ribose) polymerase family, member 14
C0005204g20.q1kT7.scf	BoMP	AJ814580	CB461311	bovine	0	-	EST
C0005204g21.q1kT7.scf	BoMP	AJ814579	NM_004728	human	0	DDX21	DEAD (Asp-Glu-Ala-Asp) box polypeptide 21
C0005204g22.q1kT7.scf	BoMP	AJ814576	BI859036	human	3.3e-23	-	EST
C0005204g24.q1kT7.scf	BoMP	AJ814573	XM_873232	bovine	2e-62	RUNX2	runt-related transcription factor 2
C0005204g7.q1kT7.scf	BoMP	AJ814561	XM_872430	bovine	0	SLC35A5	solute carrier family 35, member A5
C0005204g8.q1kT7.scf	BoMP	AJ814560	NM_005128	human	e-144	C21orf5	chromosome 21 open reading frame 5
C0005204h1.q1kT7.scf	BoMP	AJ814539	-	-	-	-	unique singleton
C0005204h12.q1kT7.scf	BoMP	AJ814550	-	-	-	-	ESTScan
C0005204h3.q1kT7.scf	BoMP	AJ814526	XM_590553	bovine	0	ZBTB24	zinc finger and BTB domain containing 24
C0005204h4.q1kT7.scf	BoMP	AJ814525	NM_015254	human	6e-40	KIF13B	kinesin family member 13B
C0005204h5.q1kT7.scf	BoMP	AJ814523	CB172660	bovine	e-121	-	EST
C0005204h7.q1kT7.scf	BoMP	AJ814520	CB420088	bovine	0	-	EST
C0005204i11.q1kT7.scf	BoMP	AJ814512	BE667940	bovine	0	-	EST
C0005204i17.q1kT7.scf	BoMP	AJ814506	-	-	-	-	unique singleton
C0005204i20.q1kT7.scf	BoMP	AJ814499	NM_139178	human	2e-35	DEPC-1	hypothetical protein LOC221120
C0005204i22.q1kT7.scf	BoMP	AJ814495	NM_015040	human	2e-43	PIP5K3	phosphatidylinositol-3-phosphate/phosphatidylinositol-kinase, type III
C0005204i23.q1kT7.scf	BoMP	AJ814494	NM_177507	bovine	0	TGM2	transglutaminase 2
C0005204i4.q1kT7.scf	BoMP	AJ814489	CB446343	bovine	0	-	EST
C0005204i5.q1kT7.scf	BoMP	AJ814488	NM_002139	human	3e-52	RBMX	RNA binding motif protein, X-linked
C0005204i6.q1kT7.scf	BoMP	AJ814486	NM_004642	human	9e-40	CDK2AP1	CDK2-associated protein 1
C0005204i7.q1kT7.scf	BoMP	AJ814485	CB439140	bovine	0	-	EST
C0005204i9.q1kT7.scf	BoMP	AJ814481	NM_013236	human	e-113	ATXN10	ataxin 10
C0005204j11.q1kT7.scf	BoMP	AJ814478	BU608132	human	5.2e-25	-	EST
C0005204j16.q1kT7.scf	BoMP	AJ814468	NM_002090	human	6e-38	CXCL3	chemokine (C-X-C motif) ligand 3
C0005204j18.q1kT7.scf	BoMP	AJ814466	AJ6797036	bovine	0	-	EST
C0005204j19.q1kT7.scf	BoMP	AJ814465	NM_000489	human	0	ATRX	alpha thalassemia/mental retardation syndrome X-linked
C0005204j2.q1kT7.scf	BoMP	AJ814452	-	-	-	-	unique singleton
C0005204j20.q1kT7.scf	BoMP	AJ814460	NM_018098	human	5e-16	ECT2	epithelial cell transforming sequence 2 oncogene
C0005204j21.q1kT7.scf	BoMP	AJ814458	NM_173602	human	e-157	KIAA1463	KIAA1463 protein
C0005204j23.q1kT7.scf	BoMP	AJ814455	CB453400	bovine	0	-	EST
C0005204j24.q1kT7.scf	BoMP	AJ814454	-	-	-	-	unique cluster
C0005204j8.q1kT7.scf	BoMP	AJ814439	XM_614159	bovine	5e-69	YTHDC2	YTH domain containing 2
C0005204j9.q1kT7.scf	BoMP	AJ814438	NM_014753	human	9e-49	BMS1L	BMS1-like, ribosome assembly protein (yeast)
C0005204k1.q1kT7.scf	BoMP	AJ814421	AJ679072	bovine	7e-71	-	EST
C0005204k12.q1kT7.scf	BoMP	AJ814435	BE750013	bovine	0	-	EST
C0005204k13.q1kT7.scf	BoMP	AJ814431	AW358080	bovine	1.1e-53	-	EST
C0005204k15.q1kT7.scf	BoMP	AJ814428	NM_080284	human	3e-71	ABCA6	ATP-binding cassette, sub-family A (ABC1), member 6
C0005204k20.q1kT7.scf	BoMP	AJ814416	AF110908	human	3e-40	TRAF3	TNF receptor-associated factor 3
C0005204k3.q1kT7.scf	BoMP	AJ814406	-	-	-	-	unique singleton
C0005204k5.q1kT7.scf	BoMP	AJ814401	CN479137	human	8e-47	-	EST
C0005204k7.q1kT7.scf	BoMP	AJ814399	NM_017553	human	e-133	INOC1	INO80 complex homolog 1 (S. cerevisiae)
C0005204l1.q1kT7.scf	BoMP	AJ814378	XM_872927	bovine	0	STAT1	signal transducer and activator of transcription 1
C0005204l11.q1kT7.scf	BoMP	AJ814393	-	-	-	-	unique singleton
C0005204l14.q1kT7.scf	BoMP	AJ814385	BM256298	bovine	0	-	EST
C0005204l17.q1kT7.scf	BoMP	AJ814380	CB061112	bovine	e-152	-	EST
C0005204l18.q1kT7.scf	BoMP	AJ814379	-	-	-	-	unique cluster
C0005204l22.q1kT7.scf	BoMP	AJ814373	NM_012154	human	0	EIF2C2	eukaryotic translation initiation factor 2C, 2
C0005204l23.q1kT7.scf	BoMP	AJ814372	NM_002077	human	0	GOLGA1	golgi autoantigen, golgin subfamily a, 1
C0005204l3.q1kT7.scf	BoMP	AJ814368	-	-	-	-	unique singleton
C0005204l8.q1kT7.scf	BoMP	AJ814358	NM_006636	human	1e-27	MTHFD2	methylenetetrahydrofolate dehydrogenase (NADP+ dependent) 2
C0005204l9.q1kT7.scf	BoMP	AJ814355	-	-	-	-	unique singleton
C0005204m10.q1kT7.scf	BoMP	AJ814354	CB456145	bovine	0	-	EST
C0005204m13.q1kT7.scf	BoMP	AJ814350	XM_582948	bovine	e-177	ZFP665	zinc finger protein 665
C0005204m14.q1kT7.scf	BoMP	AJ814349	NM_005578	human	1e-45	LPP	LIM domain containing preferred translocation partner in lipoma
C0005204m16.q1kT7.scf	BoMP	AJ814346	NM_029000	murine	1e-33	GVIN1	GTPase, very large interferon inducible 1
C0005204m18.q1kT7.scf	BoMP	AJ814343	CB438054	bovine	0	-	EST
C0005204m2.q1kT7.scf	BoMP	AJ814324	-	-	-	-	unique cluster
C0005204m20.q1kT7.scf	BoMP	AJ814331	CB421648	bovine	0	-	EST
C0005204m4.q1kT7.scf	BoMP	AJ814322	CB432244	bovine	0	-	EST
C0005204m5.q1kT7.scf	BoMP	AJ814318	NM_000061	human	0	BTK	Bruton agammaglobulinemia tyrosine kinase
C0005204m6.q1kT7.scf	BoMP	AJ814317	BF755408	human	5e-42	-	EST
C0005204m7.q1kT7.scf	BoMP	AJ814315	NM_004059	human	3e-57	CCBL1	cysteine conjugate-beta lyase
C0005204m8.q1kT7.scf	BoMP	AJ814314	NM_001013703	human	0	EIF2AK4	eukaryotic translation initiation factor 2 alpha kinase 4
C0005204m9.q1kT7.scf	BoMP	AJ814311	NM_020845	human	e-148	PITPNM2	phosphatidylinositol transfer protein, membrane-associated 2
C0005204n10.q1kT7.scf	BoMP	AJ814310	-	-	-	-	unique singleton
C0005204n11.q1kT7.scf	BoMP	AJ814308	NM_014637	human	2e-25	MTFR1	mitochondrial fission regulator 1
C0005204n14.q1kT7.scf	BoMP	AJ814301	XM_868151	bovine	0	SMAP	small acidic protein
C0005204n15.q1kT7.scf	BoMP	AJ814299	CB421493	bovine	0	-	EST
C0005204n18.q1kT7.scf	BoMP	AJ814295	BF599993	bovine	0	-	EST
C0005204n20.q1kT7.scf	BoMP	AJ814289	-	-	-	-	unique singleton
C0005204n24.q1kT7.scf	BoMP	AJ814283	AJ670512	bovine	2e-90	-	EST
C0005204n4.q1kT7.scf	BoMP	AJ814279	NM_018138	human	4e-39	FLJ10560	hypothetical protein FLJ10560
C0005204n7.q1kT7.scf	BoMP	AJ814270	CK777893	bovine	0	-	EST
C0005204o1.q1kT7.scf	BoMP	AJ814251	CB456482	bovine	0	-	EST
C0005204o10.q1kT7.scf	BoMP	AJ814267	-	-	-	-	unique singleton
C0005204o14.q1kT7.scf	BoMP	AJ814260	NM_172070	human	e-146	ZNF650	zinc finger protein 650
C0005204o16.q1kT7.scf	BoMP	AJ814258	NM_013255	human	0	MKLN1	muskelin 1
C0005204o17.q1kT7.scf	BoMP	AJ814255	BM258313	bovine	e-148	-	EST
C0005204o19.q1kT7.scf	BoMP	AJ814252	-	-	-	-	unique singleton
C0005204o20.q1kT7.scf	BoMP	AJ814246	NM_016648	human	e-150	HDCMA18P	HDCMA18P protein
C0005204o23.q1kT7.scf	BoMP	AJ814242	NM_005911	human	0	MAT2A	methionine adenosyltransferase II, alpha
C0005204o3.q1kT7.scf	BoMP	AJ814236	NM_178626	murine	1e-30	CDC42SE2	CDC42 small effector 2
C0005204o4.q1kT7.scf	BoMP	AJ814235	AU118748	human	8.8e-24	-	EST
C0005204o7.q1kT7.scf	BoMP	AJ814229	AV609468	bovine	3.3e-63	-	EST
C0005204p1.q1kT7.scf	BoMP	AJ814206	XM_875852	bovine	0	LOC613914	hypothetical protein LOC613914
C0005204p13.q1kT7.scf	BoMP	AJ814216	NM_003998	human	2e-21	NFKB1	nuclear factor of kappa light polypeptide gene enhancer in B-cells 1 (p105)
C0005204p14.q1kT7.scf	BoMP	AJ814215	-	-	-	-	unique singleton
C0005204p17.q1kT7.scf	BoMP	AJ814210	NM_015323	human	0	KIAA0776	KIAA0776 protein
C0005204p19.q1kT7.scf	BoMP	AJ814207	NM_173198	human	0	NR4A3	nuclear receptor subfamily 4, group A, member 3
C0005204p24.q1kT7.scf	BoMP	AJ814199	-	-	-	-	unique singleton
C0005204p5.q1kT7.scf	BoMP	AJ814192	CO001096	ovine	2e-38	-	EST
C0005204p9.q1kT7.scf	BoMP	AJ814184	-	-	-	-	unique singleton
C0005205a1.q1kT7.scf	BoMP	AJ814169	BI520034	bovine	9.7e-70	-	EST
C0005205a11.q1kT7.scf	BoMP	AJ814182	CB431027	bovine	0	-	EST
C0005205a13.q1kT7.scf	BoMP	AJ814181	NM_080599	human	3e-55	UPF2	UPF2 regulator of nonsense transcripts homolog (yeast)
C0005205a16.q1kT7.scf	BoMP	AJ814174	CB440318	bovine	2.5e-76	-	EST
C0005205a17.q1kT7.scf	BoMP	AJ814173	-	-	-	-	ESTScan
C0005205a2.q1kT7.scf	BoMP	AJ814155	BI653784	murine	e-103	-	EST
C0005205a22.q1kT7.scf	BoMP	AJ814161	NM_022371	human	2e-25	TOR3A	torsin family 3, member A
C0005205a23.q1kT7.scf	BoMP	AJ814159	DN843536	bovine	0	-	EST
C0005205a24.q1kT7.scf	BoMP	AJ814158	-	-	-	-	ESTScan
C0005205a5.q1kT7.scf	BoMP	AJ814152	BM432750	bovine	e-160	-	EST
C0005205b11.q1kT7.scf	BoMP	AJ814142	NM_003141	human	5e-82	TRIM21	tripartite motif-containing 21
C0005205b15.q1kT7.scf	BoMP	AJ814133	-	-	-	-	unique singleton
C0005205b16.q1kT7.scf	BoMP	AJ814131	CD286015	ovine	1e-51	-	EST
C0005205b18.q1kT7.scf	BoMP	AJ814128	DN840712	bovine	e-129	-	EST
C0005205b19.q1kT7.scf	BoMP	AJ814127	-	-	-	-	unique cluster
C0005205b2.q1kT7.scf	BoMP	AJ814115	XM_588773	bovine	2e-72	COX10	COX10 homolog, cytochrome c oxidase assembly protein
C0005205b20.q1kT7.scf	BoMP	AJ814125	BP43631	porcine	8e-52	-	EST
C0005205b21.q1kT7.scf	BoMP	AJ814121	BG692111	bovine	0	-	EST
C0005205b3.q1kT7.scf	BoMP	AJ814114	NM_006667	human	4e-33	PGRMC1	progesterone receptor membrane component 1
C0005205b7.q1kT7.scf	BoMP	AJ814103	-	-	-	-	unique cluster
C0005205b8.q1kT7.scf	BoMP	AJ814101	NM_005399	human	2e-49	PRKAB2	protein kinase, AMP-activated, beta 2 non-catalytic subunit
C0005205b9.q1kT7.scf	BoMP	AJ814100	NM_003663	human	0	CGGBP1	CGG triplet repeat binding protein 1
C0005205c1.q1kT7.scf	BoMP	AJ814082	NM_001274	human	0	CHEK1	CHK1 checkpoint homolog (S. pombe)
C0005205c10.q1kT7.scf	BoMP	AJ814097	BM105353	bovine	0	-	EST
C0005205c11.q1kT7.scf	BoMP	AJ814096	-	-	-	-	unique cluster
C0005205c14.q1kT7.scf	BoMP	AJ814091	NM_000690	human	e-138	ALDH2	aldehyde dehydrogenase 2 family (mitochondrial)
C0005205c15.q1kT7.scf	BoMP	AJ814090	NM_024828	human	0	C9orf82	chromosome 9 open reading frame 82
C0005205c16.q1kT7.scf	BoMP	AJ814088	BF045052	bovine	0	-	EST
C0005205c17.q1kT7.scf	BoMP	AJ814087	CB425154	bovine	0	-	EST
C0005205c19.q1kT7.scf	BoMP	AJ814083	CN440699	bovine	0	-	EST
C0005205c2.q1kT7.scf	BoMP	AJ814071	NM_024939	human	2e-70	RBM35B	RNA binding motif protein 35B
C0005205c21.q1kT7.scf	BoMP	AJ814077	-	-	-	-	ESTScan
C0005205c23.q1kT7.scf	BoMP	AJ814075	BP431782	human	4e-78	-	EST
C0005205c24.q1kT7.scf	BoMP	AJ814074	-	-	-	-	unique singleton
C0005205c3.q1kT7.scf	BoMP	AJ814070	NM_007204	human	e-139	DDX20	DEAD (Asp-Glu-Ala-Asp) box polypeptide 20
C0005205c5.q1kT7.scf	BoMP	AJ814067	NM_002676	human	0	PMM1	phosphomannomutase 1
C0005205c6.q1kT7.scf	BoMP	AJ814063	NM_016129	human	0	COPS4	COP9 constitutive photomorphogenic homolog subunit 4 (Arabidopsis)
C0005205c8.q1kT7.scf	BoMP	AJ814060	BE751966	bovine	0	-	EST
C0005205c9.q1kT7.scf	BoMP	AJ814059	XM_598917	bovine	6e-32	FAM62A	family with sequence similarity 62 (C2 domain containing), member A
C0005205d10.q1kT7.scf	BoMP	AJ814056	-	-	-	-	unique singleton
C0005205d12.q1kT7.scf	BoMP	AJ814053	NM_002661	human	2e-35	PLCG2	phospholipase C, gamma 2 (phosphatidylinositol-specific)
C0005205d14.q1kT7.scf	BoMP	AJ814046	CB440688	bovine	0	-	EST
C0005205d19.q1kT7.scf	BoMP	AJ814039	NM_033625	human	3e-46	RPL34	ribosomal protein L34
C0005205d20.q1kT7.scf	BoMP	AJ814036	NM_003663	human	8e-56	CGGBP1	CGG triplet repeat binding protein 1
C0005205d24.q1kT7.scf	BoMP	AJ814030	XM_035299	human	e-159	ZSWIM6	zinc finger, SWIM domain containing 6
C0005205d5.q1kT7.scf	BoMP	AJ814023	NM_001253	human	e-106	CDC5L	CDC5 cell division cycle 5-like (S. pombe)
C0005205d6.q1kT7.scf	BoMP	AJ814019	-	-	-	-	unique singleton
C0005205d8.q1kT7.scf	BoMP	AJ814016	XM_592089	bovine	0	ZNF258	zinc finger protein 258
C0005205d9.q1kT7.scf	BoMP	AJ814015	NM_001037171	human	0	ACOT9	acyl-CoA thioesterase 9
C0005205e1.q1kT7.scf	BoMP	AJ813997	NM_014423	human	0	AFF4	AF4/FMR2 family, member 4
C0005205e10.q1kT7.scf	BoMP	AJ814012	NM_013322	human	1e-46	SNX10	sorting nexin 10
C0005205e11.q1kT7.scf	BoMP	AJ814011	NM_014947	human	e-135	FOXJ3	forkhead box J3
C0005205e16.q1kT7.scf	BoMP	AJ814004	BP456301	porcine	1e-51	-	EST
C0005205e17.q1kT7.scf	BoMP	AJ814003	CK729833	bovine	e-110	-	EST
C0005205e18.q1kT7.scf	BoMP	AJ814000	BY529502	murine	3e-52	-	EST
C0005205e19.q1kT7.scf	BoMP	AJ813999	CB453736	bovine	0	-	EST
C0005205e2.q1kT7.scf	BoMP	AJ813982	BM432721	bovine	0	-	EST
C0005205e21.q1kT7.scf	BoMP	AJ813989	-	-	-	-	unique singleton
C0005205e24.q1kT7.scf	BoMP	AJ813985	NM_080682	human	1e-54	VCAM1	vascular cell adhesion molecule 1
C0005205e4.q1kT7.scf	BoMP	AJ813979	CN792369	bovine	9e-58	-	EST
C0005205e7.q1kT7.scf	BoMP	AJ813973	NM_001316	human	9e-22	CSE1L	CSE1 chromosome segregation 1-like (yeast)
C0005205f11.q1kT7.scf	BoMP	AJ813966	NM_201267	human	0	NRP2	neuropilin 2
C0005205f15.q1kT7.scf	BoMP	AJ813958	-	-	-	-	unique singleton
C0005205f16.q1kT7.scf	BoMP	AJ813956	NM_022782	human	4e-35	MPHOSPH9	M-phase phosphoprotein 9
C0005205f18.q1kT7.scf	BoMP	AJ813952	NM_001025105	human	6e-34	CSNK1A1	casein kinase 1, alpha 1
C0005205f20.q1kT7.scf	BoMP	AJ813948	-	-	-	-	unique cluster
C0005205f23.q1kT7.scf	BoMP	AJ813942	NM_203459	human	e-126	CAMSAP1L1	calmodulin regulated spectrin-associated protein 1-like 1
C0005205f3.q1kT7.scf	BoMP	AJ813939	-	-	-	-	unique singleton
C0005205f5.q1kT7.scf	BoMP	AJ813936	NM_006895	human	2e-26	HNMT	histamine N-methyltransferase
C0005205f6.q1kT7.scf	BoMP	AJ813930	BX102704	human	6.5e-46	-	EST
C0005205f7.q1kT7.scf	BoMP	AJ813929	AJ936158	parasite	e-100	-	EST
C0005205f9.q1kT7.scf	BoMP	AJ813927	-	-	-	-	unique singleton
C0005205g10.q1kT7.scf	BoMP	AJ813924	-	-	-	-	ESTScan
C0005205g11.q1kT7.scf	BoMP	AJ813923	NM_002568	human	e-129	PABPC1	poly(A) binding protein, cytoplasmic 1
C0005205g13.q1kT7.scf	BoMP	AJ813921	BE236843	bovine	e-158	-	EST
C0005205g15.q1kT7.scf	BoMP	AJ813916	AJ692675	bovine	0	-	EST
C0005205g16.q1kT7.scf	BoMP	AJ813914	NM_138394	human	9e-31	HNRPLL	heterogeneous nuclear ribonucleoprotein L-like
C0005205g18.q1kT7.scf	BoMP	AJ813910	NM_001166	human	1e-14	BIRC2	baculoviral IAP repeat-containing 2
C0005205g19.q1kT7.scf	BoMP	AJ813909	NM_002789	human	e-144	PSMA4	proteasome (prosome, macropain) subunit, alpha type, 4
C0005205g22.q1kT7.scf	BoMP	AJ813900	NM_005730	human	1e-56	CTDSP2	CTD (carboxy-terminal domain, RNA polymerase II, polypeptide A) small phosphatase 2
C0005205g23.q1kT7.scf	BoMP	AJ813898	NM_016231	human	e-122	NLK	nemo like kinase
C0005205g3.q1kT7.scf	BoMP	AJ813894	XM_291128	human	7e-92	RBM27	RNA binding motif protein 27
C0005205g5.q1kT7.scf	BoMP	AJ813891	NM_101395	human	1e-54	DYRK1A	dual-specificity tyrosine-(Y)-phosphorylation regulated kinase 1A
C0005205g7.q1kT7.scf	BoMP	AJ813887	BG529863	human	3.8e-26	-	EST
C0005205g8.q1kT7.scf	BoMP	AJ813885	XM_606956	bovine	0	CSF2RB	colony stimulating factor 2 receptor, beta, low-affinity (granulocyte-macrophage)
C0005205h1.q1kT7.scf	BoMP	AJ813862	NM_018343	human	e-113	RIOK2	RIO kinase 2 (yeast)
C0005205h11.q1kT7.scf	BoMP	AJ813880	-	-	-	-	unique cluster
C0005205h15.q1kT7.scf	BoMP	AJ813870	AU120254	human	3.3e-26	-	EST
C0005205h16.q1kT7.scf	BoMP	AJ813868	-	-	-	-	unique cluster
C0005205h18.q1kT7.scf	BoMP	AJ813865	-	-	-	-	unique singleton
C0005205h19.q1kT7.scf	BoMP	AJ813864	-	-	-	-	ESTScan
C0005205h20.q1kT7.scf	BoMP	AJ813861	CB170962	bovine	0	-	EST
C0005205h22.q1kT7.scf	BoMP	AJ813858	NM_170665	human	0	ATP2A2	ATPase, Ca++ transporting, cardiac muscle, slow twitch 2
C0005205h6.q1kT7.scf	BoMP	AJ813848	NM_003262	human	3e-34	TLOC1	translocation protein 1
C0005205h7.q1kT7.scf	BoMP	AJ813844	NM_006777	human	0	ZBTB33	zinc finger and BTB domain containing 33
C0005205h8.q1kT7.scf	BoMP	AJ813843	NM_004482	human	0	GALNT3	UDP-N-acetyl-alpha-D-galactosamine:polypeptide N-acetylgalactosaminyltransferase 3
C0005205h9.q1kT7.scf	BoMP	AJ813841	-	-	-	-	unique singleton
C0005205i1.q1kT7.scf	BoMP	AJ813825	NM_030918	human	0	SNX27	sorting nexin family member 27
C0005205i10.q1kT7.scf	BoMP	AJ813840	XM_611743	bovine	0	LOC532613	hypothetical LOC532613
C0005205i2.q1kT7.scf	BoMP	AJ813813	BF046364	bovine	5.5e-68	-	EST
C0005205i21.q1kT7.scf	BoMP	AJ813822	NM_001034533	bovine	0	C8orf20	chromosome 8 open reading frame 20
C0005205i24.q1kT7.scf	BoMP	AJ813815	NM_015169	human	5e-72	RRS1	RRS1 ribosome biogenesis regulator homolog (S. cerevisiae)
C0005205i4.q1kT7.scf	BoMP	AJ813810	-	-	-	-	unique singleton
C0005205i5.q1kT7.scf	BoMP	AJ813809	CB419071	bovine	e-134	-	EST
C0005205i6.q1kT7.scf	BoMP	AJ813807	BM445738	bovine	5.6e-68	-	EST
C0005205i9.q1kT7.scf	BoMP	AJ813801	CB167716	bovine	0	-	EST
C0005205j11.q1kT7.scf	BoMP	AJ813798	R91835	human	e-160	-	EST
C0005205j12.q1kT7.scf	BoMP	AJ813795	NM_001012977	human	7e-19	LOC340529	hypothetical protein LOC340529
C0005205j13.q1kT7.scf	BoMP	AJ813794	-	-	-	-	unique singleton
C0005205j15.q1kT7.scf	BoMP	AJ813791	BP111225	bovine	0	-	EST
C0005205j18.q1kT7.scf	BoMP	AJ813784	DA647209	human	6e-94	-	EST
C0005205j2.q1kT7.scf	BoMP	AJ813769	NM_017522	human	4e-79	LRP8	low density lipoprotein receptor-related protein 8, apolipoprotein e receptor
C0005205j20.q1kT7.scf	BoMP	AJ813779	-	-	-	-	unique singleton
C0005205j21.q1kT7.scf	BoMP	AJ813777	NM_014437	human	2e-55	SLC39A1	solute carrier family 39 (zinc transporter), member 1
C0005205j23.q1kT7.scf	BoMP	AJ813772	BM667491	human	1.6e-28	-	EST
C0005205j3.q1kT7.scf	BoMP	AJ813768	NM_018326	human	2e-18	GIMAP4	GTPase, IMAP family member 4
C0005205j4.q1kT7.scf	BoMP	AJ813765	NM_173659	human	e-134	RPUSD3	RNA pseudouridylate synthase domain containing 3
C0005205j5.q1kT7.scf	BoMP	AJ813764	-	-	-	-	unique cluster
C0005205j8.q1kT7.scf	BoMP	AJ813755	XM_290944	human	0	PLEKHM2	pleckstrin homology domain containing, family M (with RUN domain) member 2
C0005205j9.q1kT7.scf	BoMP	AJ813754	BE667849	bovine	0	-	EST
C0005205k10.q1kT7.scf	BoMP	AJ813752	NM_019860	human	2e-50	HTR7	5-hydroxytryptamine (serotonin) receptor 7
C0005205k11.q1kT7.scf	BoMP	AJ813751	-	-	-	-	unique cluster
C0005205k12.q1kT7.scf	BoMP	AJ813748	NM_006390	human	0	IPO8	importin 8
C0005205k13.q1kT7.scf	BoMP	AJ813747	CB221888	bovine	0	-	EST
C0005205k17.q1kT7.scf	BoMP	AJ813740	AW561141	human	1.5e-25	-	EST
C0005205k18.q1kT7.scf	BoMP	AJ813738	NM_170719	human	e-109	C13orf23	chromosome 13 open reading frame 23
C0005205k19.q1kT7.scf	BoMP	AJ813737	-	-	-	-	ESTScan
C0005205k2.q1kT7.scf	BoMP	AJ813722	NM_015954	human	0	DERA	2-deoxyribose-5-phosphate aldolase homolog (C. elegans)
C0005205k20.q1kT7.scf	BoMP	AJ813733	NM_139246	human	7e-35	C9orf97	chromosome 9 open reading frame 97
C0005205k23.q1kT7.scf	BoMP	AJ813725	BF676507	human	3e-79	-	EST
C0005205k24.q1kT7.scf	BoMP	AJ813724	NM_018034	human	0	WDR70	WD repeat domain 70
C0005205k5.q1kT7.scf	BoMP	AJ813718	CB463738	bovine	0	-	EST
C0005205k6.q1kT7.scf	BoMP	AJ813716	NM_014254	human	0	TMEM5	transmembrane protein 5
C0005205l10.q1kT7.scf	BoMP	AJ813709	AW296063	human	4.6e-32	-	EST
C0005205l11.q1kT7.scf	BoMP	AJ813708	NM_000516	human	0	GNAS	GNAS complex locus
C0005205l13.q1kT7.scf	BoMP	AJ813704	-	-	-	-	unique singleton
C0005205l14.q1kT7.scf	BoMP	AJ813702	CX951139	bovine	0	-	EST
C0005205l19.q1kT7.scf	BoMP	AJ813693	NM_002884	human	0	RAP1A	RAP1A, member of RAS oncogene family
C0005205l20.q1kT7.scf	BoMP	AJ813690	-	-	-	-	unique singleton
C0005205l21.q1kT7.scf	BoMP	AJ813688	AJ692108	bovine	0	-	EST
C0005205l24.q1kT7.scf	BoMP	AJ813684	-	-	-	-	ESTScan
C0005205l4.q1kT7.scf	BoMP	AJ813678	AJ690277	bovine	0	-	EST
C0005205l9.q1kT7.scf	BoMP	AJ813669	-	-	-	-	unique cluster
C0005205m1.q1kT7.scf	BoMP	AJ813649	NM_058230	human	0	ZNF354B	zinc finger protein 354B
C0005205m11.q1kT7.scf	BoMP	AJ813666	-	-	-	-	unique singleton
C0005205m14.q1kT7.scf	BoMP	AJ813661	CB455880	bovine	0	-	EST
C0005205m16.q1kT7.scf	BoMP	AJ813656	NM_004698	human	0	PRPF3	PRP3 pre-mRNA processing factor 3 homolog (yeast)
C0005205m19.q1kT7.scf	BoMP	AJ813652	CF117828	ovine	6e-87	-	EST
C0005205m2.q1kT7.scf	BoMP	AJ813634	NM_175565	murine	2e-22	CDV3	carnitine deficiency-associated gene expressed in ventricle 3
C0005205m21.q1kT7.scf	BoMP	AJ813646	-	-	-	-	unique singleton
C0005205m22.q1kT7.scf	BoMP	AJ813645	CB462260	bovine	e-159	-	EST
C0005205m24.q1kT7.scf	BoMP	AJ813636	-	-	-	-	ESTScan
C0005205m6.q1kT7.scf	BoMP	AJ813628	NM_148976	human	0	PSMA1	proteasome (prosome, macropain) subunit, alpha type, 1
C0005205m7.q1kT7.scf	BoMP	AJ812794	NM_005335	human	0	HCLS1	hematopoietic cell-specific Lyn substrate 1
C0005205m9.q1kT7.scf	BoMP	AJ812790	XM_581239	bovine	0	LAT2	linker for activation of T cells family, member 2
C0005205n12.q1kT7.scf	BoMP	AJ812784	NM_006397	human	0	RNASEH2A	ribonuclease H2, large subunit
C0005205n13.q1kT7.scf	BoMP	AJ812783	BF777047	bovine	e-117	-	EST
C0005205n14.q1kT7.scf	BoMP	AJ812781	NM_017866	human	4e-76	TMEM70	transmembrane protein 70
C0005205n15.q1kT7.scf	BoMP	AJ812780	NM_003900	human	3e-52	SQSTM1	sequestosome 1
C0005205n16.q1kT7.scf	BoMP	AJ812775	-	-	-	-	unique singleton
C0005205n17.q1kT7.scf	BoMP	AJ812774	NM_015442	human	e-158	CNOT10	CCR4-NOT transcription complex, subunit 10
C0005205n18.q1kT7.scf	BoMP	AJ812772	NM_007347	human	1e-20	AP4E1	adaptor-related protein complex 4, epsilon 1 subunit
C0005205n19.q1kT7.scf	BoMP	AJ812771	NM_139168	human	e-171	SFRS12	splicing factor, arginine/serine-rich 12
C0005205n20.q1kT7.scf	BoMP	AJ812767	NM_001017980	human	4e-73	LOC203547	hypothetical protein LOC203547
C0005205n21.q1kT7.scf	BoMP	AJ812765	-	-	-	-	ESTScan
C0005205n22.q1kT7.scf	BoMP	AJ812764	XM_875720	bovine	0	PARN	poly(A)-specific ribonuclease (deadenylation nuclease)
C0005205n24.q1kT7.scf	BoMP	AJ812760	NM_175115	murine	9e-58	ZNFN1A5	zinc finger protein, subfamily 1A, 5
C0005205n3.q1kT7.scf	BoMP	AJ812757	NM_017799	human	7e-81	C14orf101	chromosome 14 open reading frame 101
C0005205n5.q1kT7.scf	BoMP	AJ812753	NM_013349	human	2e-34	NENF	neuron derived neurotrophic factor
C0005205n6.q1kT7.scf	BoMP	AJ812751	-	-	-	-	unique cluster
C0005205n7.q1kT7.scf	BoMP	AJ812750	NM_000859	human	3e-51	HMGCR	3-hydroxy-3-methylglutaryl-Coenzyme A reductase
C0005205n8.q1kT7.scf	BoMP	AJ812745	CK730077	bovine	0	-	EST
C0005205o1.q1kT7.scf	BoMP	AJ812804	CB431338	bovine	0	-	EST
C0005205o10.q1kT7.scf	BoMP	AJ812743	-	-	-	-	unique singleton
C0005205o11.q1kT7.scf	BoMP	AJ812742	XM_867381	bovine	0	SNAPC1	small nuclear RNA activating complex, polypeptide 1, 43kDa
C0005205o20.q1kT7.scf	BoMP	AJ812805	NM_014315	human	0	KLHDC2	kelch domain containing 2
C0005205o21.q1kT7.scf	BoMP	AJ812807	NM_004249	human	0	RAB28	RAB28, member RAS oncogene family
C0005205o4.q1kT7.scf	BoMP	AJ812820	NM_004911	human	e-176	PDIA4	protein disulfide isomerase family A, member 4
C0005205o6.q1kT7.scf	BoMP	AJ812823	BJ613452	Xenopus	2e-46	-	EST
C0005205o8.q1kT7.scf	BoMP	AJ812827	-	-	-	-	unique singleton
C0005205p1.q1kT7.scf	BoMP	AJ812851	NM_006013	human	4e-27	RPL10	ribosomal protein L10
C0005205p13.q1kT7.scf	BoMP	AJ812835	BP458129	porcine	4e-29	-	EST
C0005205p14.q1kT7.scf	BoMP	AJ812837	CN161042	porcine	4e-45	-	EST
C0005205p15.q1kT7.scf	BoMP	AJ812838	NM_030956	human	3e-77	TLR10	toll-like receptor 10
C0005205p16.q1kT7.scf	BoMP	AJ812845	NM_016099	human	e-142	GOLGA7	golgi autoantigen, golgin subfamily a, 7
C0005205p17.q1kT7.scf	BoMP	AJ812846	CB456702	bovine	0	-	EST
C0005205p18.q1kT7.scf	BoMP	AJ812848	BP454885	porcine	e-102	-	EST
C0005205p21.q1kT7.scf	BoMP	AJ812854	BM482185	bovine	0	-	EST
C0005205p4.q1kT7.scf	BoMP	AJ812865	AW465451	bovine	3.4e-60	-	EST
C0005205p6.q1kT7.scf	BoMP	AJ812867	AL596530	human	7e-21	-	EST
C0005206a10.q1kT7.scf	BoMP	AJ812875	BG644286	human	e-102	-	EST
C0005206a11.q1kT7.scf	BoMP	AJ812876	NM_017798	human	4e-44	YTHDF1	YTH domain family, member 1
C0005206a13.q1kT7.scf	BoMP	AJ812878	NM_020824	human	e-170	ARHGAP21	Rho GTPase activating protein 21
C0005206a14.q1kT7.scf	BoMP	AJ812879	BM433495	bovine	0	-	EST
C0005206a15.q1kT7.scf	BoMP	AJ812880	BM429958	bovine	0	-	EST
C0005206a16.q1kT7.scf	BoMP	AJ812884	NM_033112	human	4e-35	C6orf153	chromosome 6 open reading frame 153
C0005206a17.q1kT7.scf	BoMP	AJ812885	BI679938	bovine	0	-	EST
C0005206a18.q1kT7.scf	BoMP	AJ812886	-	-	-	-	unique singleton
C0005206a2.q1kT7.scf	BoMP	AJ812902	BM031728	bovine	0	-	EST
C0005206a21.q1kT7.scf	BoMP	AJ812892	XM_616567	human	0	LRRK2	leucine-rich repeat kinase 2
C0005206a22.q1kT7.scf	BoMP	AJ812893	AW358020	bovine	0	-	EST
C0005206a23.q1kT7.scf	BoMP	AJ812899	CK954547	bovine	e-163	-	EST
C0005206a4.q1kT7.scf	BoMP	AJ812906	BE752665	bovine	0	-	EST
C0005206a5.q1kT7.scf	BoMP	AJ812907	-	-	-	-	unique singleton
C0005206a6.q1kT7.scf	BoMP	AJ812909	XM_874233	bovine	0	FLJ20291	hypothetical protein FLJ20291
C0005206a9.q1kT7.scf	BoMP	AJ812913	BE751212	bovine	0	-	EST
C0005206b12.q1kT7.scf	BoMP	AJ812918	-	-	-	-	unique singleton
C0005206b13.q1kT7.scf	BoMP	AJ812919	NM_002214	human	0	ITGB8	integrin, beta 8
C0005206b14.q1kT7.scf	BoMP	AJ812921	BF652385	bovine	2.4e-88	-	EST
C0005206b18.q1kT7.scf	BoMP	AJ812929	NM_004130	human	e-109	GYG	glycogenin
C0005206b19.q1kT7.scf	BoMP	AJ812930	NM_001037604	bovine	0	GLRX	glutaredoxin (thioltransferase)
C0005206b21.q1kT7.scf	BoMP	AJ812936	NM_002486	human	6e-43	NCBP1	nuclear cap binding protein subunit 1, 80kDa
C0005206b22.q1kT7.scf	BoMP	AJ812937	NM_025027	human	3e-21	ZNF606	zinc finger protein 606
C0005206b23.q1kT7.scf	BoMP	AJ812941	NM_001432	human	3e-82	EREG	epiregulin
C0005206b9.q1kT7.scf	BoMP	AJ812957	XM_883036	bovine	e-100	TTRAP	TRAF and TNF receptor associated protein
C0005206c11.q1kT7.scf	BoMP	AJ812960	NM_003978	human	8e-90	PSTPIP1	proline-serine-threonine phosphatase interacting protein 1
C0005206c12.q1kT7.scf	BoMP	AJ812963	NM_005502	human	5e-22	ABCA1	ATP-binding cassette, sub-family A (ABC1), member 1
C0005206c16.q1kT7.scf	BoMP	AJ812969	XM_031553	human	1e-44	SR140	U2-associated SR140 protein
C0005206c19.q1kT7.scf	BoMP	AJ812973	NM_080702	human	0	BAT3	HLA-B associated transcript 3
C0005206c2.q1kT7.scf	BoMP	AJ812985	AV611245	bovine	0	-	EST
C0005206c20.q1kT7.scf	BoMP	AJ812976	XM_616966	bovine	0	TMEM64	transmembrane protein 64
C0005206c22.q1kT7.scf	BoMP	AJ812978	CB169828	bovine	0	-	EST
C0005206c3.q1kT7.scf	BoMP	AJ812986	NM_014904	human	6e-75	RAB11FIP2	RAB11 family interacting protein 2 (class I)
C0005206c6.q1kT7.scf	BoMP	AJ812992	BP438615	porcine	4e-57	-	EST
C0005206c7.q1kT7.scf	BoMP	AJ812993	BI541056	bovine	e-167	-	EST
C0005206c9.q1kT7.scf	BoMP	AJ812996	AU275626	bovine	4.8e-65	-	EST
C0005206d10.q1kT7.scf	BoMP	AJ812998	NM_024700	human	8e-28	SNIP1	Smad nuclear interacting protein 1
C0005206d13.q1kT7.scf	BoMP	AJ813002	NM_001009567	human	4e-57	MRC1L1	mannose receptor, C type 1-like 1
C0005206d14.q1kT7.scf	BoMP	AJ813004	NM_153607	human	0	LOC153222	adult retina protein
C0005206d15.q1kT7.scf	BoMP	AJ813005	CB432642	bovine	5e-19	-	EST
C0005206d16.q1kT7.scf	BoMP	AJ813011	-	-	-	-	ESTScan
C0005206d17.q1kT7.scf	BoMP	AJ813012	CB166121	bovine	1.2e-31	-	EST
C0005206d18.q1kT7.scf	BoMP	AJ813014	AV365348	murine	3e-28	-	EST
C0005206d20.q1kT7.scf	BoMP	AJ813019	-	-	-	-	unique singleton
C0005206d3.q1kT7.scf	BoMP	AJ813027	NM_014456	human	2e-28	PDCD4	programmed cell death 4
C0005206d4.q1kT7.scf	BoMP	AJ813030	-	-	-	-	unique singleton
C0005206d8.q1kT7.scf	BoMP	AJ813039	-	-	-	-	unique cluster
C0005206d9.q1kT7.scf	BoMP	AJ813040	-	-	-	-	unique singleton
C0005206e10.q1kT7.scf	BoMP	AJ813042	NM_005935	human	1e-22	AFF1	AF4/FMR2 family, member 1
C0005206e11.q1kT7.scf	BoMP	AJ813043	-	-	-	-	unique singleton
C0005206e12.q1kT7.scf	BoMP	AJ813046	AJ670518	bovine	1e-60	-	EST
C0005206e13.q1kT7.scf	BoMP	AJ813047	BQ025085	human	2e-77	-	EST
C0005206e14.q1kT7.scf	BoMP	AJ813049	-	-	-	-	unique singleton
C0005206e15.q1kT7.scf	BoMP	AJ813050	-	-	-	-	unique singleton
C0005206e16.q1kT7.scf	BoMP	AJ813054	-	-	-	-	ESTScan
C0005206e21.q1kT7.scf	BoMP	AJ813063	BM482500	bovine	1.8e-81	-	EST
C0005206e22.q1kT7.scf	BoMP	AJ813064	NM_003567	human	e-147	BCAR3	breast cancer anti-estrogen resistance 3
C0005206e23.q1kT7.scf	BoMP	AJ813071	NM_130439	human	e-174	MXI1	MAX interactor 1
C0005206e24.q1kT7.scf	BoMP	AJ813072	NM_003726	human	e-180	SCAP1	src family associated phosphoprotein 1
C0005206e3.q1kT7.scf	BoMP	AJ813075	-	-	-	-	ESTScan
C0005206e4.q1kT7.scf	BoMP	AJ813078	CB172823	bovine	1.8e-80	-	EST
C0005206e7.q1kT7.scf	BoMP	AJ813082	-	-	-	-	unique singleton
C0005206e8.q1kT7.scf	BoMP	AJ813085	-	-	-	-	ESTScan
C0005206f1.q1kT7.scf	BoMP	AJ813103	CO260614	bovine	e-151	-	EST
C0005206f10.q1kT7.scf	BoMP	AJ813087	NM_003797	human	0	EED	embryonic ectoderm development
C0005206f11.q1kT7.scf	BoMP	AJ813088	-	-	-	-	unique singleton
C0005206f12.q1kT7.scf	BoMP	AJ813091	BM288326	bovine	e-163	-	EST
C0005206f13.q1kT7.scf	BoMP	AJ813092	BE750799	bovine	e-161	-	EST
C0005206f14.q1kT7.scf	BoMP	AJ813094	BI683379	bovine	0	-	EST
C0005206f15.q1kT7.scf	BoMP	AJ813095	BF367114	human	6e-25	-	EST
C0005206f2.q1kT7.scf	BoMP	AJ813113	-	-	-	-	unique singleton
C0005206f21.q1kT7.scf	BoMP	AJ813105	-	-	-	-	unique singleton
C0005206f22.q1kT7.scf	BoMP	AJ813106	-	-	-	-	ESTScan
C0005206f7.q1kT7.scf	BoMP	AJ813119	BM255684	bovine	0	-	EST
C0005206f8.q1kT7.scf	BoMP	AJ813120	-	-	-	-	unique singleton
C0005206g10.q1kT7.scf	BoMP	AJ813126	NM_015358	human	5e-33	MORC3	MORC family CW-type zinc finger 3
C0005206g11.q1kT7.scf	BoMP	AJ813128	NM_001105	human	0	ACVR1	activin A receptor, type I
C0005206g12.q1kT7.scf	BoMP	AJ813129	NM_017593	human	e-105	BMP2K	BMP2 inducible kinase
C0005206g13.q1kT7.scf	BoMP	AJ813132	-	-	-	-	unique cluster
C0005206g15.q1kT7.scf	BoMP	AJ813135	CB438116	bovine	e-177	-	EST
C0005206g16.q1kT7.scf	BoMP	AJ813136	NM_006565	human	0	CTCF	CCCTC-binding factor (zinc finger protein)
C0005206g17.q1kT7.scf	BoMP	AJ813140	NM_006576	human	1e-83	AVIL	advillin
C0005206g18.q1kT7.scf	BoMP	AJ813141	NM_030927	human	1e-32	TSPAN14	tetraspanin 14
C0005206g21.q1kT7.scf	BoMP	AJ813146	-	-	-	-	unique singleton
C0005206g22.q1kT7.scf	BoMP	AJ813147	BI977224	bovine	0	-	EST
C0005206g23.q1kT7.scf	BoMP	AJ813148	-	-	-	-	unique cluster
C0005206g3.q1kT7.scf	BoMP	AJ813154	NM_005760	human	9e-93	CEBPZ	CCAAT/enhancer binding protein zeta
C0005206g4.q1kT7.scf	BoMP	AJ813155	CB461763	bovine	e-103	-	EST
C0005206g6.q1kT7.scf	BoMP	AJ813158	NM_020739	human	e-129	CCPG1	cell cycle progression 1
C0005206g8.q1kT7.scf	BoMP	AJ813160	XM_583609	bovine	0	WDR43	WD repeat domain 43
C0005206g9.q1kT7.scf	BoMP	AJ813163	NM_033255	human	4e-64	EPSTI1	epithelial stromal interaction 1
C0005206h1.q1kT7.scf	BoMP	AJ813185	BI538246	bovine	0	-	EST
C0005206h11.q1kT7.scf	BoMP	AJ813165	NM_015336	human	0	ZDHHC17	zinc finger, DHHC-type containing 17
C0005206h14.q1kT7.scf	BoMP	AJ813170	NM_012241	human	6e-29	SIRT5	sirtuin (silent mating type information regulation 2 homolog) 5 (S. cerevisiae)
C0005206h15.q1kT7.scf	BoMP	AJ813172	-	-	-	-	unique singleton
C0005206h16.q1kT7.scf	BoMP	AJ813173	XM_603121	bovine	7e-41	CHD1L	chromodomain helicase DNA binding protein 1-like
C0005206h19.q1kT7.scf	BoMP	AJ813184	AJ675707	bovine	e-144	-	EST
C0005206h2.q1kT7.scf	BoMP	AJ813197	NM_012425	human	2e-24	RSU1	Ras suppressor protein 1
C0005206h22.q1kT7.scf	BoMP	AJ813191	-	-	-	-	unique singleton
C0005206h23.q1kT7.scf	BoMP	AJ813192	NM_183047	human	6e-20	PRKCBP1	protein kinase C binding protein 1
C0005206h4.q1kT7.scf	BoMP	AJ813199	NM_004869	human	1e-24	VPS4B	vacuolar protein sorting 4B (yeast)
C0005206h5.q1kT7.scf	BoMP	AJ813202	NM_002576	human	2e-19	PAK1	p21/Cdc42/Rac1-activated kinase 1
C0005206h6.q1kT7.scf	BoMP	AJ813203	NM_206963	human	4e-64	RARRES1	retinoic acid receptor responder (tazarotene induced) 1
C0005206h8.q1kT7.scf	BoMP	AJ813206	NM_005461	human	e-168	MAFB	v-maf musculoaponeurotic fibrosarcoma oncogene homolog B (avian)
C0005206i1.q1kT7.scf	BoMP	AJ813227	BF706833	bovine	0	-	EST
C0005206i11.q1kT7.scf	BoMP	AJ813213	NM_014222	human	3e-98	NDUFA8	NADH dehydrogenase (ubiquinone) 1 alpha subcomplex, 8, 19kDa
C0005206i15.q1kT7.scf	BoMP	AJ813220	-	-	-	-	unique cluster
C0005206i18.q1kT7.scf	BoMP	AJ813225	DN640289	bovine	0	-	EST
C0005206i20.q1kT7.scf	BoMP	AJ813230	-	-	-	-	unique cluster
C0005206i22.q1kT7.scf	BoMP	AJ813232	-	-	-	-	unique singleton
C0005206i23.q1kT7.scf	BoMP	AJ813233	NM_024960	human	0	PANK2	pantothenate kinase 2
C0005206i24.q1kT7.scf	BoMP	AJ813239	NM_018023	human	e-115	YEATS2	YEATS domain containing 2
C0005206i5.q1kT7.scf	BoMP	AJ813244	NM_005935	human	2e-17	AFF1	AF4/FMR2 family, member 1
C0005206i7.q1kT7.scf	BoMP	AJ813246	AB051446	human	1e-33	KIAA1659	KIAA1659 protein
C0005206j10.q1kT7.scf	BoMP	AJ813252	NM_006734	human	5e-94	HIVEP2	human immunodeficiency virus type I enhancer binding protein 2
C0005206j12.q1kT7.scf	BoMP	AJ813254	-	-	-	-	unique singleton
C0005206j13.q1kT7.scf	BoMP	AJ813257	NM_020748	human	2e-34	KIAA1287	KIAA1287 protein
C0005206j19.q1kT7.scf	BoMP	AJ813269	-	-	-	-	unique cluster
C0005206j22.q1kT7.scf	BoMP	AJ813276	NM_006704	human	3e-49	SUGT1	SGT1, suppressor of G2 allele of SKP1 (S. cerevisiae)
C0005206j23.q1kT7.scf	BoMP	AJ813277	NM_015208	human	8e-46	ANKRD12	ankyrin repeat domain 12
C0005206j4.q1kT7.scf	BoMP	AJ813283	-	-	-	-	unique singleton
C0005206j6.q1kT7.scf	BoMP	AJ813286	NM_024641	human	0	MANEA	mannosidase, endo-alpha
C0005206j8.q1kT7.scf	BoMP	AJ813289	-	-	-	-	unique singleton
C0005206k13.q1kT7.scf	BoMP	AJ813303	-	-	-	-	unique singleton
C0005206k15.q1kT7.scf	BoMP	AJ813306	NM_014925	human	2e-62	KIAA1002	KIAA1002 protein
C0005206k16.q1kT7.scf	BoMP	AJ813307	-	-	-	-	unique singleton
C0005206k2.q1kT7.scf	BoMP	AJ813322	NM_021942	human	2e-32	FLJ12716	FLJ12716 protein
C0005206k24.q1kT7.scf	BoMP	AJ813321	NM_001432	human	2e-15	EREG	epiregulin
C0005206k3.q1kT7.scf	BoMP	AJ813323	NM_006608	human	1e-39	PHTF1	putative homeodomain transcription factor 1
C0005206k4.q1kT7.scf	BoMP	AJ813324	BE666227	bovine	e-111	-	EST
C0005206k6.q1kT7.scf	BoMP	AJ813326	-	-	-	-	unique singleton
C0005206k8.q1kT7.scf	BoMP	AJ813328	NM_005647	human	e-112	TBL1X	transducin (beta)-like 1X-linked
C0005206l14.q1kT7.scf	BoMP	AJ813338	AW353452	bovine	0	-	EST
C0005206l15.q1kT7.scf	BoMP	AJ813340	NM_020041	human	1e-45	SLC2A9	solute carrier family 2 (facilitated glucose transporter), member 9
C0005206l16.q1kT7.scf	BoMP	AJ813341	XM_867433	bovine	e-174	ZNF34	zinc finger protein 34 (KOX 32)
C0005206l18.q1kT7.scf	BoMP	AJ813348	NM_032451	human	e-158	SPIRE2	spire homolog 2 (Drosophila)
C0005206l19.q1kT7.scf	BoMP	AJ813350	NM_016312	human	9e-97	WBP11	WW domain binding protein 11
C0005206l20.q1kT7.scf	BoMP	AJ813354	-	-	-	-	unique singleton
C0005206l21.q1kT7.scf	BoMP	AJ813355	CB167228	bovine	0	-	EST
C0005206l22.q1kT7.scf	BoMP	AJ813357	CB166725	bovine	0	-	EST
C0005206l5.q1kT7.scf	BoMP	AJ813365	XM_581028	bovine	0	CCNI	cyclin I
C0005206l6.q1kT7.scf	BoMP	AJ813368	NM_032361	human	0	THOC3	THO complex 3
C0005206l7.q1kT7.scf	BoMP	AJ813369	BF654297	bovine	0	-	EST
C0005206l9.q1kT7.scf	BoMP	AJ813372	NM_007005	human	e-157	TLE4	transducin-like enhancer of split 4 (E(sp1) homolog, Drosophila)
C0005206m1.q1kT7.scf	BoMP	AJ813394	-	-	-	-	unique singleton
C0005206m12.q1kT7.scf	BoMP	AJ813379	XM_594214	bovine	e-109	BNIP2	BCL2/adenovirus E1B 19kDa interacting protein 2
C0005206m14.q1kT7.scf	BoMP	AJ813383	NM_182926	human	0	KTN1	kinectin 1 (kinesin receptor)
C0005206m15.q1kT7.scf	BoMP	AJ813384	NM_006621	human	0	AHCYL1	S-adenosylhomocysteine hydrolase-like 1
C0005206m17.q1kT7.scf	BoMP	AJ813387	NM_014781	human	e-112	RB1CC1	RB1-inducible coiled-coil 1
C0005206m19.q1kT7.scf	BoMP	AJ813392	CB224479	bovine	7.2e-52	-	EST
C0005206m2.q1kT7.scf	BoMP	AJ813410	BM105543	bovine	e-124	-	EST
C0005206m21.q1kT7.scf	BoMP	AJ813398	AW465164	bovine	0	-	EST
C0005206m22.q1kT7.scf	BoMP	AJ813399	-	-	-	-	ESTScan
C0005206m24.q1kT7.scf	BoMP	AJ813401	-	-	-	-	unique singleton
C0005206m3.q1kT7.scf	BoMP	AJ813411	AJ948419	porcine	4e-24	-	EST
C0005206m6.q1kT7.scf	BoMP	AJ813417	-	-	-	-	unique cluster
C0005206m7.q1kT7.scf	BoMP	AJ813418	NM_080491	human	2e-26	GAB2	GRB2-associated binding protein 2
C0005206n1.q1kT7.scf	BoMP	AJ815459	CB437020	bovine	0	-	EST
C0005206n11.q1kT7.scf	BoMP	AJ815659	NM_002623	human	0	PFDN4	prefoldin 4
C0005206n12.q1kT7.scf	BoMP	AJ815417	-	-	-	-	unique singleton
C0005206n14.q1kT7.scf	BoMP	AJ815274	NM_004906	human	0	WTAP	Wilms tumor 1 associated protein
C0005206n16.q1kT7.scf	BoMP	AJ815285	NM_004945	human	9e-27	DNM2	dynamin 2
C0005206n18.q1kT7.scf	BoMP	AJ815313	-	-	-	-	ESTScan
C0005206n19.q1kT7.scf	BoMP	AJ815339	-	-	-	-	unique cluster
C0005206n20.q1kT7.scf	BoMP	AJ815385	DN288773	bovine	0	-	EST
C0005206n21.q1kT7.scf	BoMP	AJ815371	-	-	-	-	unique singleton
C0005206n3.q1kT7.scf	BoMP	AJ815645	BF513431	human	1.3e-25	-	EST
C0005206n5.q1kT7.scf	BoMP	AJ815503	NM_177985	human	1e-23	ARL5A	ADP-ribosylation factor-like 5A
C0005206o11.q1kT7.scf	BoMP	AJ815574	NM_004673	human	2e-73	ANGPTL1	angiopoietin-like 1
C0005206o19.q1kT7.scf	BoMP	AJ816124	BM089107	bovine	0	-	EST
C0005206o21.q1kT7.scf	BoMP	AJ815733	CV984193	bovine	0	-	EST
C0005206o23.q1kT7.scf	BoMP	AJ815747	NM_018434	human	0	RNF130	ring finger protein 130
C0005206o24.q1kT7.scf	BoMP	AJ815788	CX954879	bovine	1e-99	-	EST
C0005206o3.q1kT7.scf	BoMP	AJ815801	CB432999	bovine	0	-	EST
C0005206o4.q1kT7.scf	BoMP	AJ815919	NM_003768	human	e-158	PEA15	phosphoprotein enriched in astrocytes 15
C0005206o5.q1kT7.scf	BoMP	AJ815854	NM_005191	human	4e-30	CD80	CD80 antigen (CD28 antigen ligand 1, B7-1 antigen)
C0005206p1.q1kT7.scf	BoMP	AJ816081	-	-	-	-	unique singleton
C0005206p10.q1kT7.scf	BoMP	AJ815918	NM_138391	human	e-141	C1orf37	chromosome 1 open reading frame 37
C0005206p13.q1kT7.scf	BoMP	AJ815965	NM_145148	murine	6e-16	FRM4B	FERM domain containing 4B
C0005206p17.q1kT7.scf	BoMP	AJ815997	NM_001433	human	e-103	ERN1	endoplasmic reticulum to nucleus signalling 1
C0005206p18.q1kT7.scf	BoMP	AJ816027	BP437517	porcine	3e-43	-	EST
C0005206p21.q1kT7.scf	BoMP	AJ816087	NM_133482	human	0	RAD50	RAD50 homolog (S. cerevisiae)
C0005206p22.q1kT7.scf	BoMP	AJ816138	CB422400	bovine	0	-	EST
C0005206p7.q1kT7.scf	BoMP	AJ815158	NM_005862	human	2e-41	STAG1	stromal antigen 1
C0005206p8.q1kT7.scf	BoMP	AJ815226	NM_003973	human	e-180	RPL14	ribosomal protein L14
C0005207a10.q1kT7.scf	BoMP	AJ815087	DN641034	bovine	0	-	EST
C0005207a12.q1kT7.scf	BoMP	AJ815059	XM_609051	bovine	0	SACM1L	SAC1 suppressor of actin mutations 1-like (yeast)
C0005207a14.q1kT7.scf	BoMP	AJ815046	-	-	-	-	unique cluster
C0005207a15.q1kT7.scf	BoMP	AJ815115	NM_004930	human	0	CAPZB	capping protein (actin filament) muscle Z-line, beta
C0005207a16.q1kT7.scf	BoMP	AJ815185	BF652203	bovine	0	-	EST
C0005207a19.q1kT7.scf	BoMP	AJ814992	NM_016302	human	0	CRBN	cereblon
C0005207a2.q1kT7.scf	BoMP	AJ814863	NM_201430	human	2e-40	RTN3	reticulon 3
C0005207a7.q1kT7.scf	BoMP	AJ814821	-	-	-	-	unique singleton
C0005207b1.q1kT7.scf	BoMP	AJ814655	-	-	-	-	unique cluster
C0005207b11.q1kT7.scf	BoMP	AJ814781	NM_018247	human	4e-44	TMEM30A	transmembrane protein 30A
C0005207b12.q1kT7.scf	BoMP	AJ814752	-	-	-	-	unique cluster
C0005207b15.q1kT7.scf	BoMP	AJ814698	AV601901	bovine	0	-	EST
C0005207b16.q1kT7.scf	BoMP	AJ814711	BF605869	bovine	e-114	-	EST
C0005207b18.q1kT7.scf	BoMP	AJ814668	DN523118	bovine	e-174	-	EST
C0005207b2.q1kT7.scf	BoMP	AJ814553	AW660376	bovine	0	-	EST
C0005207b20.q1kT7.scf	BoMP	AJ814612	-	-	-	-	unique singleton
C0005207b21.q1kT7.scf	BoMP	AJ814586	NM_003329	human	2e-31	TXN	thioredoxin
C0005207b23.q1kT7.scf	BoMP	AJ814669	BI849563	bovine	2.7e-94	-	EST
C0005207b24.q1kT7.scf	BoMP	AJ814741	-	-	-	-	unique singleton
C0005207b4.q1kT7.scf	BoMP	AJ814529	BF193793	bovine	e-111	-	EST
C0005207b7.q1kT7.scf	BoMP	AJ814476	NM_000925	human	e-176	PDHB	pyruvate dehydrogenase (lipoamide) beta
C0005207b9.q1kT7.scf	BoMP	AJ814492	NM_197968	human	e-158	ZNF198	zinc finger protein 198
C0005207c13.q1kT7.scf	BoMP	AJ814434	CK773081	bovine	0	-	EST
C0005207c14.q1kT7.scf	BoMP	AJ814389	-	-	-	-	unique singleton
C0005207c21.q1kT7.scf	BoMP	AJ814333	NM_021190	human	0	PTBP2	polypyrimidine tract binding protein 2
C0005207c6.q1kT7.scf	BoMP	AJ814049	-	-	-	-	unique singleton
C0005207c7.q1kT7.scf	BoMP	AJ814094	AW083806	human	5.7e-40	-	EST
C0005207c8.q1kT7.scf	BoMP	AJ813992	NM_015986	human	3e-33	CRLF3	cytokine receptor-like factor 3
C0005207d12.q1kT7.scf	BoMP	AJ814305	DN546974	bovine	0	-	EST
C0005207d17.q1kT7.scf	BoMP	AJ813699	-	-	-	-	unique cluster
C0005207d18.q1kT7.scf	BoMP	AJ813743	NM_001015563	bovine	0	PIGM	phosphatidylinositol glycan, class M
C0005207d20.q1kT7.scf	BoMP	AJ813640	CB442582	bovine	0	-	EST
C0005207d22.q1kT7.scf	BoMP	AJ812793	NM_013444	human	0	UBQLN2	ubiquilin 2
C0005207d4.q1kT7.scf	BoMP	AJ813846	AW478658	bovine	1.4e-86	-	EST
C0005207d6.q1kT7.scf	BoMP	AJ812954	BE723011	bovine	1.9e-79	-	EST
C0005207d7.q1kT7.scf	BoMP	AJ813008	BG358766	bovine	0	-	EST
C0005207d8.q1kT7.scf	BoMP	AJ812967	NM_005973	human	0	PRCC	papillary renal cell carcinoma (translocation-associated)
C0005207d9.q1kT7.scf	BoMP	AJ813068	NM_013262	human	e-104	MYLIP	myosin regulatory light chain interacting protein
C0005207e13.q1kT7.scf	BoMP	AJ813178	NM_015560	human	0	OPA1	optic atrophy 1
C0005207e14.q1kT7.scf	BoMP	AJ813236	BG926489	human	4.8e-31	-	EST
C0005207e15.q1kT7.scf	BoMP	AJ813193	NM_012470	human	0	TNPO3	transportin 3
C0005207e16.q1kT7.scf	BoMP	AJ813293	BM435009	bovine	e-119	-	EST
C0005207e19.q1kT7.scf	BoMP	AJ813177	AM028400	bovine	0	-	EST
C0005207e22.q1kT7.scf	BoMP	AJ813421	NM_003272	human	e-174	TM7SF1	transmembrane 7 superfamily member 1
C0005207e23.q1kT7.scf	BoMP	AJ813467	CB421353	bovine	0	-	EST
C0005207e24.q1kT7.scf	BoMP	AJ813495	NM_148909	human	2e-79	OSBPL9	oxysterol binding protein-like 9
C0005207e3.q1kT7.scf	BoMP	AJ813406	CB462004	bovine	0	-	EST
C0005207e4.q1kT7.scf	BoMP	AJ813522	NM_002271	human	2e-99	RANBP5	RAN binding protein 5
C0005207e5.q1kT7.scf	BoMP	AJ813546	-	-	-	-	unique singleton
C0005207e7.q1kT7.scf	BoMP	AJ813575	CB166655	bovine	0	-	EST
C0005207e8.q1kT7.scf	BoMP	AJ813604	NM_013276	bovine	e-108	CARKL	carbohydrate kinase-like
C0005207f11.q1kT7.scf	BoMP	AJ813428	NM_031445	human	0	MGC4268	hypothetical protein MGC4268
C0005207f13.q1kT7.scf	BoMP	AJ814306	NM_016619	human	4e-82	PLAC8	placenta-specific 8
C0005207f14.q1kT7.scf	BoMP	AJ816110	CB452968	bovine	0	-	EST
C0005207f19.q1kT7.scf	BoMP	AJ816117	-	-	-	-	unique singleton
C0005207f20.q1kT7.scf	BoMP	AJ816088	CB111489	human	1.9e-36	-	EST
C0005207f22.q1kT7.scf	BoMP	AJ816067	DT829722	bovine	0	-	EST
C0005207f3.q1kT7.scf	BoMP	AJ816059	-	-	-	-	unique singleton
C0005207f4.q1kT7.scf	BoMP	AJ816044	BP108152	bovine	e-156	-	EST
C0005207f5.q1kT7.scf	BoMP	AJ816037	CB451250	bovine	0	-	EST
C0005207f6.q1kT7.scf	BoMP	AJ816045	XM_881413	bovine	0	MAST2	microtubule associated serine/threonine kinase 2
C0005207f9.q1kT7.scf	BoMP	AJ816148	-	-	-	-	unique singleton
C0005207g1.q1kT7.scf	BoMP	AJ816030	XM_371706	human	3e-80	KIAA1109	hypothetical protein KIAA1109
C0005207g10.q1kT7.scf	BoMP	AJ816013	NM_005406	human	7e-47	ROCK1	Rho-associated, coiled-coil containing protein kinase 1
C0005207g11.q1kT7.scf	BoMP	AJ816006	NM_014472	human	e-124	C10orf28	chromosome 10 open reading frame 28
C0005207g14.q1kT7.scf	BoMP	AJ815991	-	-	-	-	unique singleton
C0005207g16.q1kT7.scf	BoMP	AJ815985	-	-	-	-	unique cluster
C0005207g19.q1kT7.scf	BoMP	AJ815999	XM_611356	bovine	0	MLLT11	myeloid/lymphoid or mixed-lineage leukemia (trithorax homolog, Drosophila); translocated to, 11
C0005207g20.q1kT7.scf	BoMP	AJ815972	AF451177	bovine	0	-	EST
C0005207g21.q1kT7.scf	BoMP	AJ815959	BE722628	bovine	0	-	EST
C0005207g22.q1kT7.scf	BoMP	AJ815954	-	-	-	-	unique singleton
C0005207g4.q1kT7.scf	BoMP	AJ815932	CK451871	porcine	5e-41	-	EST
C0005207g8.q1kT7.scf	BoMP	AJ815973	XM_591366	bovine	0	FLJ31795	hypothetical protein FLJ31795
C0005207g9.q1kT7.scf	BoMP	AJ816031	NM_021190	human	0	PTBP2	polypyrimidine tract binding protein 2
C0005207h11.q1kT7.scf	BoMP	AJ815898	CB444283	bovine	0	-	EST
C0005207h12.q1kT7.scf	BoMP	AJ815906	NM_004718	human	4e-47	COX7A2L	cytochrome c oxidase subunit VIIa polypeptide 2 like
C0005207h13.q1kT7.scf	BoMP	AJ815920	NM_002024	human	1e-94	FMR1	fragile X mental retardation 1
C0005207h15.q1kT7.scf	BoMP	AJ815892	-	-	-	-	unique singleton
C0005207h18.q1kT7.scf	BoMP	AJ815878	CN440943	bovine	0	-	EST
C0005207h19.q1kT7.scf	BoMP	AJ815893	-	-	-	-	unique cluster
C0005207h2.q1kT7.scf	BoMP	AJ815816	NM_004774	human	5e-57	PPARBP	PPAR binding protein
C0005207h21.q1kT7.scf	BoMP	AJ815846	NM_001826	human	e-143	CKS1B	CDC28 protein kinase regulatory subunit 1B
C0005207h23.q1kT7.scf	BoMP	AJ815847	BE241622	human	2.1e-33	-	EST
C0005207h4.q1kT7.scf	BoMP	AJ815863	NM_018703	human	6e-26	RBBP6	retinoblastoma binding protein 6
C0005207h6.q1kT7.scf	BoMP	AJ815762	-	-	-	-	ESTScan
C0005207h7.q1kT7.scf	BoMP	AJ815774	NM_015571	human	0	SENP6	SUMO1/sentrin specific peptidase 6
C0005207h9.q1kT7.scf	BoMP	AJ815748	-	-	-	-	unique singleton
C0005207i1.q1kT7.scf	BoMP	AJ815632	-	-	-	-	unique singleton
C0005207i11.q1kT7.scf	BoMP	AJ815718	NM_000449	human	2e-13	RFX5	regulatory factor X, 5 (influences HLA class II expression)
C0005207i13.q1kT7.scf	BoMP	AJ815804	-	-	-	-	unique singleton
C0005207i4.q1kT7.scf	BoMP	AJ815490	NM_004792	human	1e-94	PPIG	peptidyl-prolyl isomerase G (cyclophilin G)
C0005207i5.q1kT7.scf	BoMP	AJ815520	NM_173082	human	0	SHPRH	SNF2 histone linker PHD RING helicase
C0005207i8.q1kT7.scf	BoMP	AJ815433	-	-	-	-	unique singleton
C0005207j1.q1kT7.scf	BoMP	AJ815261	NM_015695	human	0	BRPF3	bromodomain and PHD finger containing, 3
C0005207j17.q1kT7.scf	BoMP	AJ815341	AV588672	bovine	e-147	-	EST
C0005207j18.q1kT7.scf	BoMP	AJ815286	NM_198310	human	e-137	TTC8	tetratricopeptide repeat domain 8
C0005207j20.q1kT7.scf	BoMP	AJ815287	XM_874313	bovine	0	PCSK7	proprotein convertase subtilisin/kexin type 7
C0005207j21.q1kT7.scf	BoMP	AJ815342	XM_883104	bovine	0	SH3GL1	SH3-domain GRB2-like 1
C0005207j22.q1kT7.scf	BoMP	AJ815461	XM_603081	bovine	0	FAM63B	family with sequence similarity 63, member B
C0005207j24.q1kT7.scf	BoMP	AJ816151	AJ943793	porcine	2e-31	-	EST
C0005207j4.q1kT7.scf	BoMP	AJ815143	XM_871692	bovine	0	FBXL20	F-box and leucine-rich repeat protein 20
C0005207j8.q1kT7.scf	BoMP	AJ815074	NM_006819	human	e-156	STIP1	stress-induced-phosphoprotein 1 (Hsp70/Hsp90-organizing protein)
C0005207j9.q1kT7.scf	BoMP	AJ815088	NM_015294	human	e-139	TRIM37	tripartite motif-containing 37
C0005207k10.q1kT7.scf	BoMP	AJ815116	NM_004895	human	2e-42	CIAS1	cold autoinflammatory syndrome 1
C0005207k13.q1kT7.scf	BoMP	AJ815032	NM_005359	human	4e-55	SMAD4	SMAD, mothers against DPP homolog 4 (Drosophila)
C0005207k14.q1kT7.scf	BoMP	AJ815061	CB419279	bovine	0	-	EST
C0005207k15.q1kT7.scf	BoMP	AJ815117	-	-	-	-	unique singleton
C0005207k16.q1kT7.scf	BoMP	AJ815229	NM_011276	murine	8e-16	RNF12	ring finger protein 12
C0005207k2.q1kT7.scf	BoMP	AJ814891	NM_013448	human	e-160	BAZ1A	bromodomain adjacent to zinc finger domain, 1A
C0005207k20.q1kT7.scf	BoMP	AJ814921	-	-	-	-	unique singleton
C0005207k21.q1kT7.scf	BoMP	AJ814950	-	-	-	-	unique cluster
C0005207k4.q1kT7.scf	BoMP	AJ814796	-	-	-	-	unique cluster
C0005207k5.q1kT7.scf	BoMP	AJ814810	NM_014055	human	3e-92	IFT81	intraflagellar transport 81 homolog (Chlamydomonas)
C0005207k6.q1kT7.scf	BoMP	AJ814836	-	-	-	-	ESTScan
C0005207k9.q1kT7.scf	BoMP	AJ815230	NM_000701	human	5e-31	ATP1A1	ATPase, Na+/K+ transporting, alpha 1 polypeptide
C0005207l1.q1kT7.scf	BoMP	AJ814571	NM_018243	human	2e-34	SEPT11	septin 11
C0005207l10.q1kT7.scf	BoMP	AJ814783	XM_867965	bovine	0	TMPO	thymopoietin
C0005207l12.q1kT7.scf	BoMP	AJ814685	-	-	-	-	unique singleton
C0005207l14.q1kT7.scf	BoMP	AJ814726	NM_020841	human	0	OSBPL8	oxysterol binding protein-like 8
C0005207l17.q1kT7.scf	BoMP	AJ814641	XM_589060	bovine	0	RSPO1	R-spondin homolog (Xenopus laevis)
C0005207l18.q1kT7.scf	BoMP	AJ814670	NM_000397	human	1e-16	CYBB	cytochrome b-245, beta polypeptide
C0005207l2.q1kT7.scf	BoMP	AJ814554	AU231490	bovine	1.5e-95	-	EST
C0005207l22.q1kT7.scf	BoMP	AJ814671	NM_015471	human	2e-99	C1orf48	chromosome 1 open reading frame 48
C0005207l3.q1kT7.scf	BoMP	AJ814504	CB454975	bovine	0	-	EST
C0005207l4.q1kT7.scf	BoMP	AJ814464	-	-	-	-	unique singleton
C0005207l7.q1kT7.scf	BoMP	AJ814555	CB420222	bovine	0	-	EST
C0005207l9.q1kT7.scf	BoMP	AJ814420	-	-	-	-	unique singleton
C0005207m10.q1kT7.scf	BoMP	AJ814450	NM_004397	human	3e-64	DDX6	DEAD (Asp-Glu-Ala-Asp) box polypeptide 6
C0005207m12.q1kT7.scf	BoMP	AJ814365	-	-	-	-	unique singleton
C0005207m13.q1kT7.scf	BoMP	AJ814351	XM_031553	human	2e-39	SR140	U2-associated SR140 protein
C0005207m14.q1kT7.scf	BoMP	AJ814366	BM431141	bovine	0	-	EST
C0005207m18.q1kT7.scf	BoMP	AJ814784	XM_869990	bovine	3e-27	ABCC4	ATP-binding cassette, sub-family C (CFTR/MRP), member 4
C0005207m2.q1kT7.scf	BoMP	AJ814250	NM_021979	human	e-166	HSPA2	heat shock 70kDa protein 2
C0005207m21.q1kT7.scf	BoMP	AJ814264	AW267034	bovine	0	-	EST
C0005207m24.q1kT7.scf	BoMP	AJ814234	NM_002704	human	4e-29	PPBP	pro-platelet basic protein (chemokine (C-X-C motif) ligand 7)
C0005207m4.q1kT7.scf	BoMP	AJ814336	NM_000418	human	4e-44	IL4R	interleukin 4 receptor
C0005207m5.q1kT7.scf	BoMP	AJ814220	CB439565	bovine	0	-	EST
C0005207m6.q1kT7.scf	BoMP	AJ814190	NM_182835	human	0	SCFD1	sec1 family domain containing 1
C0005207m8.q1kT7.scf	BoMP	AJ814191	NM_000075	human	0	CDK4	cyclin-dependent kinase 4
C0005207m9.q1kT7.scf	BoMP	AJ814221	CB441799	bovine	0	-	EST
C0005207n12.q1kT7.scf	BoMP	AJ814137	XM_117294	human	8e-36	LOC200933	hypothetical protein LOC200933
C0005207n13.q1kT7.scf	BoMP	AJ814124	T40927	human	e-107	-	EST
C0005207n14.q1kT7.scf	BoMP	AJ814138	NM_001034494	bovine	0	PCNA	proliferating cell nuclear antigen
C0005207n17.q1kT7.scf	BoMP	AJ814337	NM_002158	human	2e-50	HTLF	human T-cell leukemia virus enhancer factor
C0005207n18.q1kT7.scf	BoMP	AJ814079	XM_875158	bovine	0	KIAA0232	KIAA0232 gene product
C0005207n2.q1kT7.scf	BoMP	AJ814022	XM_587022	bovine	0	DECR1	2,4-dienoyl CoA reductase 1, mitochondrial
C0005207n20.q1kT7.scf	BoMP	AJ814109	XM_874339	bovine	0	RUFY3	RUN and FYVE domain containing 3
C0005207n21.q1kT7.scf	BoMP	AJ814035	BF231379	bovine	2.7e-57	-	EST
C0005207n23.q1kT7.scf	BoMP	AJ814021	NM_032717	human	0	MGC11324	hypothetical protein MGC11324
C0005207n3.q1kT7.scf	BoMP	AJ814051	NM_002222	human	1e-48	ITPR1	inositol 1,4,5-triphosphate receptor, type 1
C0005207n9.q1kT7.scf	BoMP	AJ813994	NM_002182	human	e-141	IL1RAP	interleukin 1 receptor accessory protein
C0005207o1.q1kT7.scf	BoMP	AJ813847	-	-	-	-	unique singleton
C0005207o11.q1kT7.scf	BoMP	AJ813934	NM_015269	human	0	ZCCHC11	zinc finger, CCHC domain containing 11
C0005207o16.q1kT7.scf	BoMP	AJ813995	NM_022485	human	2e-37	FLJ22405	hypothetical protein FLJ22405
C0005207o18.q1kT7.scf	BoMP	AJ814338	NM_000938	human	1e-85	POLR2B	polymerase (RNA) II (DNA directed) polypeptide B, 140kDa
C0005207o19.q1kT7.scf	BoMP	AJ813834	-	-	-	-	unique singleton
C0005207o21.q1kT7.scf	BoMP	AJ813805	-	-	-	-	unique singleton
C0005207o23.q1kT7.scf	BoMP	AJ813789	NM_032682	human	6e-18	FOXP1	forkhead box P1
C0005207o24.q1kT7.scf	BoMP	AJ813775	NM_003968	human	0	UBE1C	ubiquitin-activating enzyme E1C (UBA3 homolog, yeast)
C0005207o7.q1kT7.scf	BoMP	AJ813728	-	-	-	-	unique singleton
C0005207p12.q1kT7.scf	BoMP	AJ813700	XM_921951	murine	1e-85	CDC27	cell division cycle 27 homolog (S. cerevisiae)
C0005207p13.q1kT7.scf	BoMP	AJ813672	NM_005749	human	0	TOB1	transducer of ERBB2, 1
C0005207p19.q1kT7.scf	BoMP	AJ812778	CB042628	bovine	e-120	-	EST
C0005207p2.q1kT7.scf	BoMP	AJ812824	NM_002902	human	e-138	RCN2	reticulocalbin 2, EF-hand calcium binding domain
C0005207p20.q1kT7.scf	BoMP	AJ812779	BE668797	bovine	e-127	-	EST
C0005207p5.q1kT7.scf	BoMP	AJ813643	NM_001165	human	2e-13	BIRC3	baculoviral IAP repeat-containing 3
C0005207p6.q1kT7.scf	BoMP	AJ812841	-	-	-	-	ESTScan
C0005208a1.q1kT7.scf	BoMP	AJ814339	NM_005754	human	0	G3BP	Ras-GTPase-activating protein SH3-domain-binding protein
C0005208a14.q1kT7.scf	BoMP	AJ812938	AJ677082	bovine	0	-	EST
C0005208a15.q1kT7.scf	BoMP	AJ812923	NM_022118	human	0	C13orf10	chromosome 13 open reading frame 10
C0005208a16.q1kT7.scf	BoMP	AJ812894	CR849072	bovine	0	-	EST
C0005208a17.q1kT7.scf	BoMP	AJ812839	NM_032312	human	0	YIPF4	Yip1 domain family, member 4
C0005208a19.q1kT7.scf	BoMP	AJ813878	NM_002040	human	6e-18	GABPA	GA binding protein transcription factor, alpha subunit
C0005208a22.q1kT7.scf	BoMP	AJ813022	NM_009551	murine	1e-74	ZA20D2	zinc finger, A20 domain containing 2
C0005208a3.q1kT7.scf	BoMP	AJ813035	CB538636	bovine	e-179	-	EST
C0005208a6.q1kT7.scf	BoMP	AJ813067	XM_603205	bovine	0	THRAP1	thyroid hormone receptor associated protein 1
C0005208a9.q1kT7.scf	BoMP	AJ813096	CB452639	bovine	5.4e-74	-	EST
C0005208b10.q1kT7.scf	BoMP	AJ813066	BI535218	bovine	1.8e-61	-	EST
C0005208b12.q1kT7.scf	BoMP	AJ813122	CF751999	bovine	8e-92	-	EST
C0005208b14.q1kT7.scf	BoMP	AJ813161	NM_014280	human	0	DNAJC8	DnaJ (Hsp40) homolog, subfamily C, member 8
C0005208b15.q1kT7.scf	BoMP	AJ813149	-	-	-	-	unique singleton
C0005208b16.q1kT7.scf	BoMP	AJ813121	NM_018695	human	0	ERBB2IP	erbb2 interacting protein
C0005208b17.q1kT7.scf	BoMP	AJ813065	-	-	-	-	ESTScan
C0005208b20.q1kT7.scf	BoMP	AJ813207	NM_016578	human	0	HBXAP	hepatitis B virus x associated protein
C0005208b21.q1kT7.scf	BoMP	AJ813176	NM_020925	human	3e-83	CACHD1	cache domain containing 1
C0005208b22.q1kT7.scf	BoMP	AJ813248	DN847398	bovine	4e-97	-	EST
C0005208b3.q1kT7.scf	BoMP	AJ813278	NM_002294	human	0	LAMP2	lysosomal-associated membrane protein 2
C0005208b5.q1kT7.scf	BoMP	AJ813234	NM_016281	human	0	TAOK3	TAO kinase 3
C0005208b7.q1kT7.scf	BoMP	AJ813292	DT888767	bovine	e-167	-	EST
C0005208b9.q1kT7.scf	BoMP	AJ813329	BM690310	human	7e-49	-	EST
C0005208c14.q1kT7.scf	BoMP	AJ813374	NM_032905	human	3e-77	RBM17	RNA binding motif protein 17
C0005208c15.q1kT7.scf	BoMP	AJ813388	NM_006306	human	3e-15	SMC1L1	SMC1 structural maintenance of chromosomes 1-like 1 (yeast)
C0005208c16.q1kT7.scf	BoMP	AJ813373	-	-	-	-	unique singleton
C0005208c19.q1kT7.scf	BoMP	AJ813174	CB427281	bovine	0	-	EST
C0005208c2.q1kT7.scf	BoMP	AJ813453	DN547995	bovine	0	-	EST
C0005208c5.q1kT7.scf	BoMP	AJ813438	NM_002575	human	e-100	SERPINB2	serpin peptidase inhibitor, clade B (ovalbumin), member 2
C0005208c6.q1kT7.scf	BoMP	AJ813404	NM_006571	human	e-136	DCTN6	dynactin 6
C0005208c8.q1kT7.scf	BoMP	AJ813482	CF930726	bovine	6e-83	-	EST
C0005208c9.q1kT7.scf	BoMP	AJ813488	NM_021181	human	1e-12	SLAMF7	SLAM family member 7
C0005208d10.q1kT7.scf	BoMP	AJ813481	NM_014616	human	3e-58	ATP11B	ATPase, Class VI, type 11B
C0005208d13.q1kT7.scf	BoMP	AJ813494	-	-	-	-	unique cluster
C0005208d14.q1kT7.scf	BoMP	AJ813507	-	-	-	-	unique singleton
C0005208d15.q1kT7.scf	BoMP	AJ813513	NM_013339	human	3e-46	ALG6	asparagine-linked glycosylation 6 homolog (yeast)
C0005208d18.q1kT7.scf	BoMP	AJ813465	NM_007125	human	5e-57	UTY	ubiquitously transcribed tetratricopeptide repeat gene, Y-linked
C0005208d19.q1kT7.scf	BoMP	AJ813403	XM_584354	bovine	e-150	LOC144347	hypothetical protein LOC144347
C0005208d22.q1kT7.scf	BoMP	AJ813521	-	-	-	-	unique singleton
C0005208d24.q1kT7.scf	BoMP	AJ813545	BM031658	bovine	0	-	EST
C0005208d3.q1kT7.scf	BoMP	AJ813566	BE666307	bovine	0	-	EST
C0005208d8.q1kT7.scf	BoMP	AJ813574	NM_005509	human	6e-40	DMXL1	Dmx-like 1
C0005208e13.q1kT7.scf	BoMP	AJ813610	NM_015975	human	8e-93	TAF9L	TAF9-like RNA polymerase II, TATA box binding protein (TBP)-associated factor, 31kDa
C0005208e16.q1kT7.scf	BoMP	AJ813623	-	-	-	-	unique singleton
C0005208e19.q1kT7.scf	BoMP	AJ813603	BM430866	bovine	e-128	-	EST
C0005208e2.q1kT7.scf	BoMP	AJ817067	NM_152529	human	0	GPR155	G protein-coupled receptor 155
C0005208e21.q1kT7.scf	BoMP	AJ813402	NM_030648	human	5e-60	SET7	SET domain-containing protein 7
C0005208e23.q1kT7.scf	BoMP	AJ814340	NM_002649	human	0	PIK3CG	phosphoinositide-3-kinase, catalytic, gamma polypeptide
C0005208e4.q1kT7.scf	BoMP	AJ817065	-	-	-	-	unique singleton
C0005208e5.q1kT7.scf	BoMP	AJ817064	NM_032802	human	0	SPPL2A	signal peptide peptidase-like 2A
C0005208e6.q1kT7.scf	BoMP	AJ817063	-	-	-	-	ESTScan
C0005208e7.q1kT7.scf	BoMP	AJ817062	NM_017440	human	4e-63	MDM1	Mdm4, transformed 3T3 cell double minute 1, p53 binding protein (mouse)
C0005208e9.q1kT7.scf	BoMP	AJ817060	NM_024834	human	0	C10orf119	chromosome 10 open reading frame 119
C0005208f1.q1kT7.scf	BoMP	AJ817050	BM286428	bovine	0	-	EST
C0005208f10.q1kT7.scf	BoMP	AJ817059	-	-	-	-	unique cluster
C0005208f12.q1kT7.scf	BoMP	AJ817058	NM_153649	human	0	TPM3	tropomyosin 3
C0005208f13.q1kT7.scf	BoMP	AJ817057	AU233261	bovine	0	-	EST
C0005208f15.q1kT7.scf	BoMP	AJ817055	NM_001034436	bovine	0	PLSCR1	phospholipid scramblase 1
C0005208f16.q1kT7.scf	BoMP	AJ817054	CN155652	porcine	9e-40	-	EST
C0005208f21.q1kT7.scf	BoMP	AJ817048	AV591978	bovine	e-176	-	EST
C0005208f23.q1kT7.scf	BoMP	AJ817046	AW655138	bovine	0	-	EST
C0005208f3.q1kT7.scf	BoMP	AJ817043	BE666571	bovine	2e-36	-	EST
C0005208f8.q1kT7.scf	BoMP	AJ817038	BX095395	human	7.9e-24	-	EST
C0005208f9.q1kT7.scf	BoMP	AJ817037	NM_021181	human	6e-70	SLAMF7	SLAM family member 7
C0005208g10.q1kT7.scf	BoMP	AJ817036	BI681629	bovine	e-123	-	EST
C0005208g12.q1kT7.scf	BoMP	AJ817035	BQ431548	human	6e-34	-	EST
C0005208g13.q1kT7.scf	BoMP	AJ817034	CB429877	bovine	0	-	EST
C0005208g15.q1kT7.scf	BoMP	AJ817032	NM_003873	human	3e-58	NRP1	neuropilin 1
C0005208g18.q1kT7.scf	BoMP	AJ817029	NM_207171	human	1e-73	POGZ	pogo transposable element with ZNF domain
C0005208g19.q1kT7.scf	BoMP	AJ817028	-	-	-	-	ESTScan
C0005208g2.q1kT7.scf	BoMP	AJ817022	AJ677644	bovine	e-166	-	EST
C0005208g20.q1kT7.scf	BoMP	AJ817027	-	-	-	-	unique singleton
C0005208g21.q1kT7.scf	BoMP	AJ817026	NM_020177	human	1e-75	FEM1C	fem-1 homolog c (C.elegans)
C0005208g24.q1kT7.scf	BoMP	AJ817023	-	-	-	-	unique singleton
C0005208g3.q1kT7.scf	BoMP	AJ817021	NM_004520	human	e-173	KIF2	kinesin heavy chain member 2
C0005208g7.q1kT7.scf	BoMP	AJ817017	NM_004728	human	5e-28	DDX21	DEAD (Asp-Glu-Ala-Asp) box polypeptide 21
C0005208g8.q1kT7.scf	BoMP	AJ817016	NM_001860	human	2e-22	SLC31A2	solute carrier family 31 (copper transporters), member 2
C0005208h1.q1kT7.scf	BoMP	AJ817005	NM_014725	human	1e-42	STARD8	START domain containing 8
C0005208h10.q1kT7.scf	BoMP	AJ817014	NM_000143	human	0	FH	fumarate hydratase
C0005208h11.q1kT7.scf	BoMP	AJ817013	DN522963	bovine	0	-	EST
C0005208h12.q1kT7.scf	BoMP	AJ817012	CB441507	bovine	0	-	EST
C0005208h15.q1kT7.scf	BoMP	AJ817010	-	-	-	-	ESTScan
C0005208h16.q1kT7.scf	BoMP	AJ817009	AM031505	bovine	0	-	EST
C0005208h17.q1kT7.scf	BoMP	AJ817008	DN284119	bovine	0	-	EST
C0005208h19.q1kT7.scf	BoMP	AJ817006	AB014525	human	3e-52	SETX	senataxin
C0005208h20.q1kT7.scf	BoMP	AJ817004	CB420023	bovine	0	-	EST
C0005208h22.q1kT7.scf	BoMP	AJ817003	NM_203391	human	1e-35	GK	glycerol kinase
C0005208h24.q1kT7.scf	BoMP	AJ817001	BE482390	bovine	7.1e-76	-	EST
C0005208h4.q1kT7.scf	BoMP	AJ816998	NM_199294	human	e-107	APITD1	apoptosis-inducing, TAF9-like domain 1
C0005208i1.q1kT7.scf	BoMP	AJ816985	-	-	-	-	unique singleton
C0005208i12.q1kT7.scf	BoMP	AJ816992	NM_001008225	human	0	CNOT4	CCR4-NOT transcription complex, subunit 4
C0005208i15.q1kT7.scf	BoMP	AJ816990	NM_177985	human	e-106	ARL5A	ADP-ribosylation factor-like 5A
C0005208i16.q1kT7.scf	BoMP	AJ816989	XM_882016	bovine	0	POLDIP3	polymerase (DNA-directed), delta interacting protein 3
C0005208i18.q1kT7.scf	BoMP	AJ816987	NM_016213	human	0	TRIP4	thyroid hormone receptor interactor 4
C0005208i19.q1kT7.scf	BoMP	AJ816986	NM_144595	human	e-103	FLJ30046	hypothetical protein FLJ30046
C0005208i2.q1kT7.scf	BoMP	AJ816979	BF758369	human	7.6e-21	-	EST
C0005208i22.q1kT7.scf	BoMP	AJ816982	NM_015836	human	e-134	WARS2	tryptophanyl tRNA synthetase 2 (mitochondrial)
C0005208i3.q1kT7.scf	BoMP	AJ816978	AJ683383	porcine	2e-34	-	EST
C0005208i4.q1kT7.scf	BoMP	AJ816977	NM_002717	human	0	PPP2R2A	protein phosphatase 2 (formerly 2A), regulatory subunit B (PR 52), alpha isoform
C0005208i5.q1kT7.scf	BoMP	AJ816976	NM_012421	human	0	RLF	rearranged L-myc fusion
C0005208i7.q1kT7.scf	BoMP	AJ816974	CB418138	bovine	0	-	EST
C0005208i8.q1kT7.scf	BoMP	AJ816973	XM_581776	bovine	0	PLA2G4B	phospholipase A2, group IVB (cytosolic)
C0005208j1.q1kT7.scf	BoMP	AJ816961	CB221804	bovine	0	-	EST
C0005208j10.q1kT7.scf	BoMP	AJ816971	BE478420	bovine	5.8e-77	-	EST
C0005208j11.q1kT7.scf	BoMP	AJ816970	CB429065	bovine	0	-	EST
C0005208j12.q1kT7.scf	BoMP	AJ816969	NM_000610	human	1e-09	CD44	CD44 antigen
C0005208j13.q1kT7.scf	BoMP	AJ816968	-	-	-	-	unique cluster
C0005208j17.q1kT7.scf	BoMP	AJ816964	CF115672	ovine	1e-96	-	EST
C0005208j18.q1kT7.scf	BoMP	AJ816963	NM_004898	human	3e-77	CLOCK	clock homolog (mouse)
C0005208j19.q1kT7.scf	BoMP	AJ816962	NM_031300	human	8e-67	MXD3	MAX dimerization protein 3
C0005208j20.q1kT7.scf	BoMP	AJ816960	NM_015092	human	e-149	SMG1	PI-3-kinase-related kinase SMG-1
C0005208j23.q1kT7.scf	BoMP	AJ816958	XM_874524	bovine	0	PLDN	pallidin homolog (mouse)
C0005208j24.q1kT7.scf	BoMP	AJ816957	NM_006924	human	e-124	SFRS1	splicing factor, arginine/serine-rich 1
C0005208j7.q1kT7.scf	BoMP	AJ816953	DT817614	bovine	e-158	-	EST
C0005208k1.q1kT7.scf	BoMP	AJ816942	NM_000700	human	6.8e-84	ANXA1	annexin A1
C0005208k10.q1kT7.scf	BoMP	AJ816950	NM_003074	human	1e-10	SMARCC1	SWI/SNF related, matrix associated, actin dependent regulator of chromatin, subfamily c, member 1
C0005208k12.q1kT7.scf	BoMP	AJ816948	BF072921	bovine	0	-	EST
C0005208k14.q1kT7.scf	BoMP	AJ816947	-	-	-	-	unique singleton
C0005208k18.q1kT7.scf	BoMP	AJ816944	NM_006285	murine	e-131	TESK1	testis-specific kinase 1
C0005208k19.q1kT7.scf	BoMP	AJ816943	CF115672	ovine	9e-61	-	EST
C0005208k21.q1kT7.scf	BoMP	AJ816940	-	-	-	-	unique cluster
C0005208k22.q1kT7.scf	BoMP	AJ816939	NM_173198	human	e-167	NR4A3	nuclear receptor subfamily 4, group A, member 3
C0005208k24.q1kT7.scf	BoMP	AJ816937	-	-	-	-	ESTScan
C0005208k3.q1kT7.scf	BoMP	AJ816935	XM_597914	bovine	0	KIAA0310	KIAA0310 protein
C0005208k4.q1kT7.scf	BoMP	AJ816934	BF653751	bovine	0	-	EST
C0005208k5.q1kT7.scf	BoMP	AJ816933	NM_001031716	human	e-173	FLJ22833	hypothetical protein FLJ22833
C0005208k7.q1kT7.scf	BoMP	AJ816932	CB224208	bovine	e-138	-	EST
C0005208k9.q1kT7.scf	BoMP	AJ816930	-	-	-	-	unique singleton
C0005208l10.q1kT7.scf	BoMP	AJ816929	NM_0203	human	3e-38	KIAA1223	KIAA1223 protein
C0005208l11.q1kT7.scf	BoMP	AJ816928	NM_014382	human	0	ATP2C1	ATPase, Ca++ transporting, type 2C, member 1
C0005208l13.q1kT7.scf	BoMP	AJ816926	NM_006364	human	8e-65	SEC23A	Sec23 homolog A (S. cerevisiae)
C0005208l19.q1kT7.scf	BoMP	AJ816921	NM_002488	human	e-119	NDUFA2	NADH dehydrogenase (ubiquinone) 1 alpha subcomplex, 2, 8kDa
C0005208l2.q1kT7.scf	BoMP	AJ816915	BG694096	bovine	e-143	-	EST
C0005208l20.q1kT7.scf	BoMP	AJ816919	BM446548	bovine	e-108	-	EST
C0005208l21.q1kT7.scf	BoMP	AJ816918	-	-	-	-	unique singleton
C0005208l22.q1kT7.scf	BoMP	AJ816917	CB425780	bovine	2.4e-51	-	EST
C0005208l5.q1kT7.scf	BoMP	AJ816912	CB419423	bovine	0	-	EST
C0005208l7.q1kT7.scf	BoMP	AJ816910	-	-	-	-	unique singleton
C0005208m11.q1kT7.scf	BoMP	AJ816906	NM_006241	human	1e-16	PPP1R2	protein phosphatase 1, regulatory (inhibitor) subunit 2
C0005208m14.q1kT7.scf	BoMP	AJ816903	BE237174	bovine	0	-	EST
C0005208m17.q1kT7.scf	BoMP	AJ816900	-	-	-	-	unique singleton
C0005208m21.q1kT7.scf	BoMP	AJ816896	NM_016090	human	4e-30	RBM7	RNA binding motif protein 7
C0005208m23.q1kT7.scf	BoMP	AJ816894	-	-	-	-	unique cluster
C0005208m3.q1kT7.scf	BoMP	AJ816891	XM_588208	bovine	0	SELO	selenoprotein O
C0005208m4.q1kT7.scf	BoMP	AJ816890	BQ215356	human	1.5e-46	-	EST
C0005208m6.q1kT7.scf	BoMP	AJ816888	NM_015132	human	0	SNX13	sorting nexin 13
C0005208m7.q1kT7.scf	BoMP	AJ816887	NM_000785	human	e-110	CYP27B1	cytochrome P450, family 27, subfamily B, polypeptide 1
C0005208m9.q1kT7.scf	BoMP	AJ816885	CB436215	bovine	0	-	EST
C0005208n1.q1kT7.scf	BoMP	AJ816875	NM_004713	human	e-114	SDCCAG1	serologically defined colon cancer antigen 1
C0005208n11.q1kT7.scf	BoMP	AJ816883	NM_031431	human	e-142	COG3	component of oligomeric golgi complex 3
C0005208n16.q1kT7.scf	BoMP	AJ816878	CO882174	bovine	6e-96	-	EST
C0005208n17.q1kT7.scf	BoMP	AJ816877	NM_002971	human	5e-20	SATB1	special AT-rich sequence binding protein 1 (binds to nuclear matrix/scaffold-associating DNA's)
C0005208n19.q1kT7.scf	BoMP	AJ816876	NM_002835	human	0	PTPN12	protein tyrosine phosphatase, non-receptor type 12
C0005208n2.q1kT7.scf	BoMP	AJ816869	NM_001025205	human	e-112	AP2M1	adaptor-related protein complex 2, mu 1 subunit
C0005208n21.q1kT7.scf	BoMP	AJ816873	AM032191	human	3.7e-42	-	EST
C0005208n23.q1kT7.scf	BoMP	AJ816871	NM_007126	human	e-168	VCP	valosin-containing protein
C0005208n24.q1kT7.scf	BoMP	AJ816870	-	-	-	-	ESTScan
C0005208n6.q1kT7.scf	BoMP	AJ816866	AJ943847	porcine	2e-65	-	EST
C0005208n9.q1kT7.scf	BoMP	AJ816864	XM_535496	canine	0	ADAM10	ADAM metallopeptidase domain 10
C0005208o1.q1kT7.scf	BoMP	AJ816853	BE722519	bovine	0	-	EST
C0005208o11.q1kT7.scf	BoMP	AJ816862	-	-	-	-	ESTScan
C0005208o12.q1kT7.scf	BoMP	AJ816861	AL712910	human	3.8e-28	-	EST
C0005208o13.q1kT7.scf	BoMP	AJ816860	-	-	-	-	unique cluster
C0005208o15.q1kT7.scf	BoMP	AJ816858	NM_021439	murine	9e-21	CHST11	carbohydrate (chondroitin 4) sulfotransferase 11
C0005208o16.q1kT7.scf	BoMP	AJ816857	CB432604	bovine	e-104	-	EST
C0005208o17.q1kT7.scf	BoMP	AJ816856	NM_033515	human	2e-31	ARHGAP18	Rho GTPase activating protein 18
C0005208o18.q1kT7.scf	BoMP	AJ816855	-	-	-	-	unique singleton
C0005208o19.q1kT7.scf	BoMP	AJ816854	-	-	-	-	ESTScan
C0005208o22.q1kT7.scf	BoMP	AJ816851	-	-	-	-	unique singleton
C0005208o3.q1kT7.scf	BoMP	AJ816847	NM_182685	human	6e-29	EFNA1	ephrin-A1
C0005208o4.q1kT7.scf	BoMP	AJ816846	NM_002410	human	0	MGAT5	mannosyl (alpha-1,6-)-glycoprotein beta-1,6-N-acetyl-glucosaminyltransferase
C0005208o5.q1kT7.scf	BoMP	AJ816845	NM_005148	human	e-128	UNC119	unc-119 homolog (C. elegans)
C0005208o9.q1kT7.scf	BoMP	AJ816841	CB465995	bovine	e-177	-	EST
C0005208p1.q1kT7.scf	BoMP	AJ816830	CB436118	bovine	0	-	EST
C0005208p10.q1kT7.scf	BoMP	AJ816840	-	-	-	-	unique singleton
C0005208p11.q1kT7.scf	BoMP	AJ816839	-	-	-	-	ESTScan
C0005208p13.q1kT7.scf	BoMP	AJ816837	-	-	-	-	unique cluster
C0005208p14.q1kT7.scf	BoMP	AJ816836	NM_000366	human	2e-80	TPM1	tropomyosin 1 (alpha)
C0005208p15.q1kT7.scf	BoMP	AJ816835	BM256876	bovine	0	-	EST
C0005208p16.q1kT7.scf	BoMP	AJ816834	DN279872	bovine	0	-	EST
C0005208p18.q1kT7.scf	BoMP	AJ816832	AW655059	bovine	0	-	EST
C0005208p19.q1kT7.scf	BoMP	AJ816831	CO260447	bovine	0	-	EST
C0005208p2.q1kT7.scf	BoMP	AJ816825	-	-	-	-	unique singleton
C0005208p21.q1kT7.scf	BoMP	AJ816828	DN917129	human	3e-21	-	EST
C0005208p3.q1kT7.scf	BoMP	AJ816824	NM_003155	human	0	STC1	stanniocalcin 1
C0005208p4.q1kT7.scf	BoMP	AJ816823	NM_003059	human	e-134	SLC22A4	solute carrier family 22 (organic cation transporter), member 4
C0005208p5.q1kT7.scf	BoMP	AJ816822	NM_005375	bovine	3e-18	MYB	v-myb myeloblastosis viral oncogene homolog (avian)
C0005209a1.q1kT7.scf	BoMP	AJ816809	CB448198	bovine	e-109	-	EST
C0005209a10.q1kT7.scf	BoMP	AJ816818	CK778505	bovine	0	-	EST
C0005209a12.q1kT7.scf	BoMP	AJ816816	-	-	-	-	unique singleton
C0005209a13.q1kT7.scf	BoMP	AJ816815	NM_198128	human	1e-74	RNF138	ring finger protein 138
C0005209a15.q1kT7.scf	BoMP	AJ816813	NM_017651	human	0	AHI1	Abelson helper integration site
C0005209a17.q1kT7.scf	BoMP	AJ816811	BM429719	bovine	e-124	-	EST
C0005209a21.q1kT7.scf	BoMP	AJ816808	NM_017654	human	2e-09	SAMD9	sterile alpha motif domain containing 9
C0005209a22.q1kT7.scf	BoMP	AJ816807	CB169602	bovine	0	-	EST
C0005209a3.q1kT7.scf	BoMP	AJ816804	BF041290	bovine	0	-	EST
C0005209a4.q1kT7.scf	BoMP	AJ816803	BX669664	porcine	3e-72	-	EST
C0005209a6.q1kT7.scf	BoMP	AJ816801	NM_006544	human	3e-45	SEC10L1	SEC10-like 1 (S. cerevisiae)
C0005209a9.q1kT7.scf	BoMP	AJ816800	NM_199044	human	e-106	NSUN4	NOL1/NOP2/Sun domain family, member 4
C0005209b12.q1kT7.scf	BoMP	AJ816797	XM_864560	bovine	1e-84	REL	v-rel reticuloendotheliosis viral oncogene homolog (c-rel)
C0005209b13.q1kT7.scf	BoMP	AJ816796	NM_078626	human	0	CDKN2C	cyclin-dependent kinase inhibitor 2C (p18, inhibits CDK4)
C0005209b18.q1kT7.scf	BoMP	AJ816791	NM_006452	human	0	PAICS	phosphoribosylaminoimidazole carboxylase
C0005209b19.q1kT7.scf	BoMP	AJ816790	NM_024852	human	0	EIF2C3	eukaryotic translation initiation factor 2C, 3
C0005209b20.q1kT7.scf	BoMP	AJ816788	BG499321	human	8.3e-21	-	EST
C0005209b22.q1kT7.scf	BoMP	AJ816786	-	-	-	-	unique singleton
C0005209b4.q1kT7.scf	BoMP	AJ816785	XM_597764	bovine	e-172	RNF125	ring finger protein 125
C0005209b5.q1kT7.scf	BoMP	AJ816784	NM_020905	human	e-113	RDH14	retinol dehydrogenase 14 (all-trans and 9-cis)
C0005209b8.q1kT7.scf	BoMP	AJ816782	XM_612426	bovine	6e-72	CCRN4L	CCR4 carbon catabolite repression 4-like (S. cerevisiae)
C0005209b9.q1kT7.scf	BoMP	AJ816781	BI537898	bovine	0	-	EST
C0005209c10.q1kT7.scf	BoMP	AJ816780	DA332591	human	2e-43	-	EST
C0005209c12.q1kT7.scf	BoMP	AJ816779	NM_024117	human	8e-44	MAPKAP1	mitogen-activated protein kinase associated protein 1
C0005209c15.q1kT7.scf	BoMP	AJ816776	CB168311	bovine	0	-	EST
C0005209c16.q1kT7.scf	BoMP	AJ816775	NM_018137	human	1e-11	HRMT1L6	HMT1 hnRNP methyltransferase-like 6 (S. cerevisiae)
C0005209c17.q1kT7.scf	BoMP	AJ816774	-	-	-	-	unique singleton
C0005209c20.q1kT7.scf	BoMP	AJ816770	-	-	-	-	unique singleton
C0005209c21.q1kT7.scf	BoMP	AJ816769	NM_024513	human	8e-16	FYCO1	FYVE and coiled-coil domain containing 1
C0005209c3.q1kT7.scf	BoMP	AJ816766	CD771620	murine	3e-21	-	EST
C0005209d10.q1kT7.scf	BoMP	AJ816761	NM_152282	human	e-162	ACPL2	acid phosphatase-like 2
C0005209d12.q1kT7.scf	BoMP	AJ816759	BP108675	bovine	e-129	-	EST
C0005209d13.q1kT7.scf	BoMP	AJ816758	-	-	-	-	unique singleton
C0005209d15.q1kT7.scf	BoMP	AJ816757	CK980217	bovine	0	-	EST
C0005209d2.q1kT7.scf	BoMP	AJ816747	AW314582	bovine	e-105	-	EST
C0005209d21.q1kT7.scf	BoMP	AJ816751	BI898865	bovine	0	-	EST
C0005209d22.q1kT7.scf	BoMP	AJ816750	NM_033495	human	e-117	KLHL13	kelch-like 13 (Drosophila)
C0005209d23.q1kT7.scf	BoMP	AJ816749	BG676481	human	4.6e-35	-	EST
C0005209d24.q1kT7.scf	BoMP	AJ816748	BM258722	bovine	1.7e-52	-	EST
C0005209d3.q1kT7.scf	BoMP	AJ816746	-	-	-	-	unique singleton
C0005209d4.q1kT7.scf	BoMP	AJ816745	-	-	-	-	unique cluster
C0005209d5.q1kT7.scf	BoMP	AJ816744	BP437208	porcine	2e-30	-	EST
C0005209d7.q1kT7.scf	BoMP	AJ816742	-	-	-	-	unique cluster
C0005209d8.q1kT7.scf	BoMP	AJ816741	NM_002520	human	e-136	NPM1	nucleophosmin
C0005209d9.q1kT7.scf	BoMP	AJ816740	NM_138381	human	e-138	MGC15763	hypothetical protein BC008322
C0005209e1.q1kT7.scf	BoMP	AJ816732	BF076112	bovine	0	-	EST
C0005209e10.q1kT7.scf	BoMP	AJ816739	CB435675	bovine	0	-	EST
C0005209e12.q1kT7.scf	BoMP	AJ816738	NM_001400	human	3e-55	EDG1	endothelial differentiation, sphingolipid G-protein-coupled receptor, 1
C0005209e13.q1kT7.scf	BoMP	AJ816737	-	-	-	-	unique cluster
C0005209e16.q1kT7.scf	BoMP	AJ816735	NM_020662	human	2e-68	MRS2L	MRS2-like, magnesium homeostasis factor
C0005209e21.q1kT7.scf	BoMP	AJ816730	NM_003017	human	1e-34	SFRS3	splicing factor, arginine/serine-rich 3
C0005209e23.q1kT7.scf	BoMP	AJ816728	NM_000268	human	0	NF2	neurofibromin 2
C0005209e4.q1kT7.scf	BoMP	AJ816725	NM_144973	human	2e-56	MGC24039	hypothetical protein MGC24039
C0005209e6.q1kT7.scf	BoMP	AJ816723	AM016966	bovine	0	-	EST
C0005209e7.q1kT7.scf	BoMP	AJ816722	-	-	-	-	ESTScan
C0005209f1.q1kT7.scf	BoMP	AJ816712	NM_014897	human	e-147	ZNF652	zinc finger protein 652
C0005209f11.q1kT7.scf	BoMP	AJ816719	BI338731	porcine	e-102	-	EST
C0005209f13.q1kT7.scf	BoMP	AJ816718	-	-	-	-	unique singleton
C0005209f16.q1kT7.scf	BoMP	AJ816716	BI537513	bovine	9.6e-51	-	EST
C0005209f17.q1kT7.scf	BoMP	AJ816715	BE722325	bovine	e-132	-	EST
C0005209f19.q1kT7.scf	BoMP	AJ816713	-	-	-	-	unique singleton
C0005209f2.q1kT7.scf	BoMP	AJ816706	-	-	-	-	unique cluster
C0005209f20.q1kT7.scf	BoMP	AJ816711	-	-	-	-	ESTScan
C0005209f21.q1kT7.scf	BoMP	AJ816710	BP109726	bovine	e-129	-	EST
C0005209f22.q1kT7.scf	BoMP	AJ816709	NM_018298	human	9e-90	MCOLN3	mucolipin 3
C0005209f23.q1kT7.scf	BoMP	AJ816708	R98947	human	1e-23	-	EST
C0005209f3.q1kT7.scf	BoMP	AJ816705	NM_203391	human	0	GK	glycerol kinase
C0005209f6.q1kT7.scf	BoMP	AJ816702	NM_030637	human	7e-47	DDHD1	DDHD domain containing 1
C0005209f9.q1kT7.scf	BoMP	AJ816700	CB222426	bovine	0	-	EST
C0005209g10.q1kT7.scf	BoMP	AJ816699	BI977001	bovine	9.8e-54	-	EST
C0005209g13.q1kT7.scf	BoMP	AJ816697	NM_014255	human	0	TMEM4	transmembrane protein 4
C0005209g14.q1kT7.scf	BoMP	AJ816696	NM_014110	human	2e-99	PPP1R8	protein phosphatase 1, regulatory (inhibitor) subunit 8
C0005209g15.q1kT7.scf	BoMP	AJ816695	DT892761	bovine	0	-	EST
C0005209g19.q1kT7.scf	BoMP	AJ816691	-	-	-	-	unique singleton
C0005209g2.q1kT7.scf	BoMP	AJ816684	-	-	-	-	unique cluster
C0005209g20.q1kT7.scf	BoMP	AJ816689	AJ958304	porcine	e-104	-	EST
C0005209g21.q1kT7.scf	BoMP	AJ816688	CB439761	bovine	0	-	EST
C0005209g24.q1kT7.scf	BoMP	AJ816685	NM_006421	human	0	ARFGEF1	ADP-ribosylation factor guanine nucleotide-exchange factor 1(brefeldin A-inhibited)
C0005209h1.q1kT7.scf	BoMP	AJ816667	NM_001498	human	2e-52	GCLC	glutamate-cysteine ligase, catalytic subunit
C0005209h10.q1kT7.scf	BoMP	AJ816677	AW345773	bovine	e-170	-	EST
C0005209h11.q1kT7.scf	BoMP	AJ816676	NM_006241	human	e-145	PPP1R2	protein phosphatase 1, regulatory (inhibitor) subunit 2
C0005209h13.q1kT7.scf	BoMP	AJ816674	AW658995	bovine	0	-	EST
C0005209h14.q1kT7.scf	BoMP	AJ816673	CB226630	bovine	e-173	-	EST
C0005209h18.q1kT7.scf	BoMP	AJ816669	-	-	-	-	unique singleton
C0005209h19.q1kT7.scf	BoMP	AJ816668	AJ689182	bovine	0	-	EST
C0005209h3.q1kT7.scf	BoMP	AJ816660	H14334	human	1.4e-25	-	EST
C0005209h4.q1kT7.scf	BoMP	AJ816659	NM_003368	human	e-143	USP1	ubiquitin specific peptidase 1
C0005209h5.q1kT7.scf	BoMP	AJ816658	AV606353	bovine	0	-	EST
C0005209h6.q1kT7.scf	BoMP	AJ816657	NM_006163	human	e-108	NFE2	nuclear factor (erythroid-derived 2), 45kDa
C0005209h8.q1kT7.scf	BoMP	AJ816655	NM_014015	human	4e-67	DEXI	dexamethasone-induced transcript
C0005209h9.q1kT7.scf	BoMP	AJ816654	-	-	-	-	unique singleton
C0005209i11.q1kT7.scf	BoMP	AJ816652	BI541680	bovine	5e-47	-	EST
C0005209i13.q1kT7.scf	BoMP	AJ816650	CO876477	bovine	0	-	EST
C0005209i14.q1kT7.scf	BoMP	AJ816649	CB167701	bovine	e-118	-	EST
C0005209i17.q1kT7.scf	BoMP	AJ816647	NM_014729	human	0	TOX	thymus high mobility group box protein TOX
C0005209i2.q1kT7.scf	BoMP	AJ816639	BG563995	human	2e-26	-	EST
C0005209i22.q1kT7.scf	BoMP	AJ816642	NM_021644	human	7e-52	HNRPH3	heterogeneous nuclear ribonucleoprotein H3 (2H9)
C0005209i24.q1kT7.scf	BoMP	AJ816640	DN528510	bovine	2e-63	-	EST
C0005209i3.q1kT7.scf	BoMP	AJ816638	NM_020801	human	4e-05	ARRDC3	arrestin domain containing 3
C0005209i4.q1kT7.scf	BoMP	AJ816637	NM_006901	human	0	MYO9A	myosin IXA
[truncated: 3,049 more rows]
