# Supplementary material for: Development and validation of a bovine macrophage specific cDNA microarray
Source: BMC Genomics. 2006 Sep 1;7:224. doi: 10.1186/1471-2164-7-224 (PMC1590031; doi:10.1186/1471-2164-7-224)
Supplement: Additional File 2 — List of clones exhibiting statistically significant differential expression during monocyte activation with IFN-γ and LPS. An excel file listing the 695 genes exhibiting differential expression during monocyte activation (≥ 2 fold, P < 0.01, FDRmax < 0.01). Fold increases and decreases are highlighted in orange and green respectively. Genes shown in bold are represented by more than one clone. The calculated P values and FDRmax values are included for the 2 analyses of the affect of time; Pre v Post, resting sample compared to activated samples; 2 hr v 16 hr, 2 hour values compared to 16 hour values. [file 1471-2164-7-224-S2.xls]

## Sheet: Sheet1
				Fold Change Compared to T0		Pre v Post		2hr v 16 hr
Name	Clone Accession No.	Gene Symbol	Gene	T2	T16	P value	FDRmax	P value	FDRmax
C0006015j24	AJ819509	HIBADH	3-hydroxyisobutyrate dehydrogenase	0.614856	0.486284	1.52441e-06	2.41364e-05	>0.01	>0.01
C0006005a24	AJ817878	PFKFB3	6-phosphofructo-2-kinase/fructose-2,6-biphosphatase 3	4.00833	2.66486	2.55581e-06	3.76273e-05	>0.01	>0.01
C0006011g19	AJ818181	AIM1	absent in melanoma 1	0.394118	0.40118	1.11603e-08	3.12178e-07	>0.01	>0.01
C0006005p10	AJ817595	ACTN1	actinin, alpha 1	3.26671	9.95306	2.14459e-09	7.21978e-08	7.43382e-05	0.000811915
C0006020l03	AJ820550	ACVRL1	activin A receptor type II-like 1	0.336416	0.920507	4.09385e-05	0.000393369	4.97067e-08	1.71012e-06
MARC_3BOV_102G22	BM106087	ACVR1B	activin A receptor, type IB	2.12268	2.11496	1.30608e-07	2.8468e-06	>0.01	>0.01
C0005210m10	AJ816236	ACSL5	acyl-CoA synthetase long-chain family member 5	2.78385	1.51552	2.60672e-05	0.000269503	0.00110227	0.00805503
C0005205d9	AJ814015	ACOT9	acyl-CoA thioesterase 9	0.652428	2.17413	>0.01	>0.01	1.35884e-08	5.89807e-07
C0005208n9	AJ816864	ADAM10	ADAM metallopeptidase domain 10	0.367863	0.594773	4.09206e-08	1.00998e-06	0.000457536	0.00378887
MARC_3BOV_40H9	BF601254	ADAM8	ADAM metallopeptidase domain 8	1.03297	5.06587	2.99844e-08	7.66352e-07	1.64322e-13	5.171e-11
C0005202h11	AJ815902	ADAM9	ADAM metallopeptidase domain 9 (meltrin gamma)	2.06387	4.06862	3.41567e-07	6.64012e-06	0.0012897	0.00919778
C0006019h16	AJ820952	ADD3	adducin 3 (gamma)	0.678617	0.411967	2.97022e-06	4.23657e-05	0.000564923	0.0045365
C0006020g05	AJ820650	ADSS	adenylosuccinate synthase	0.454745	0.49256	2.52684e-06	3.73099e-05	>0.01	>0.01
C0005209g24	AJ816685	ARFGEF1	ADP-ribosylation factor guanine nucleotide-exchange factor 1 (brefeldin A-inhibited)	0.49171	0.73116	8.69942e-05	0.000761766	0.00502951	0.0278281
C0005200o11	AJ814072	ARL4A	ADP-ribosylation factor-like 4A	0.591537	0.29523	3.16397e-06	4.46234e-05	0.000491216	0.00402158
C0006020j11	AJ820582	ARL8B	ADP-ribosylation factor-like 8B	2.27875	2.45901	5.89706e-12	4.62284e-10	>0.01	>0.01
C0006020h09	AJ820625	ARL6IP5	ADP-ribosylation-like factor 6 interacting protein 5	0.608846	0.496271	0.000138778	0.00114361	>0.01	>0.01
C0006020a13	AJ820768	ADPRHL2	ADP-ribosylhydrolase like 2	0.479968	1.04422	0.00417631	0.0208195	1.0063e-06	2.10238e-05
MARC_2BOV_43M14	BE751386	ADM	adrenomedullin	7.25784	14.2325	3.00386e-16	1.20243e-13	0.000603266	0.00480608
C0005206g17	AJ813140	AVIL	advillin	1.95185	6.94055	4.21997e-08	1.03647e-06	1.04739e-06	2.17022e-05
C0005205e1.	AJ813997	AFF4	AF4/FMR2 family, member 4	2.02434	1.40937	3.00658e-05	0.000303369	0.00666313	0.0348017
C0006018f24	AJ820415	ALDH1A1	aldehyde dehydrogenase 1 family, member A1	2.17905	2.10791	0.000166239	0.00133778	>0.01	>0.01
C0005205c14	AJ814091	ALDH2	aldehyde dehydrogenase 2 family (mitochondrial)	0.741018	0.225127	1.28344e-06	2.10493e-05	9.43978e-08	2.9339e-06
C0005198n19	AJ812756	A2M	alpha-2-macroglobulin	0.767527	0.0818077	2.50155e-08	6.56006e-07	1.12583e-11	1.66722e-09
C0006011o20	AJ818324	NPEPPS	aminopeptidase puromycin sensitive	3.01043	2.97469	6.32481e-09	1.9184e-07	>0.01	>0.01
C0006006d05	AJ817516	APPBP2	amyloid beta precursor protein (cytoplasmic tail) binding protein 2	0.450897	0.674467	2.95618e-05	0.000299485	0.00767355	0.0390661
C0005210g7	AJ816339	ALS2CR3	amyotrophic lateral sclerosis 2 (juvenile) chromosome region, candidate 3	1.49749	0.462578	>0.01	>0.01	2.26223e-06	4.17228e-05
C0005202d9	AJ816032	ANKRD22	ankyrin repeat domain 22	11.9881	9.47976	3.78955e-20	6.36012e-17	>0.01	>0.01
C0006007a23	AJ817228	ANKRD28	ankyrin repeat domain 28	6.55002	2.88992	1.23467e-09	4.4089e-08	0.000305354	0.00271635
C0006006k10	AJ817364	ANKRD37	ankyrin repeat domain 37	1.44339	23.3534	1.50548e-08	4.05352e-07	1.05276e-11	1.65645e-09
C0005202i8	AJ815818	APOBEC3A	apolipoprotein B mRNA editing enzyme, catalytic polypeptide-like 3A	12.9617	8.73647	2.97435e-16	1.20243e-13	>0.01	>0.01
C0005199d2.	AJ813586	RPRC1	arginine/proline rich coiled-coil 1	0.48074	0.691006	3.20463e-05	0.000319511	0.00964253	0.0465486
C0006018d24	AJ820374	ARRDC4	arrestin domain containing 4	7.19333	3.60633	3.05724e-12	2.74879e-10	0.000394228	0.0033643
C0005202p1.	AJ815546	AHR	aryl hydrocarbon receptor	0.495604	0.238707	1.04931e-10	5.28328e-09	4.07356e-06	6.92918e-05
C0005201k12	AJ813275	ARID1A	AT rich interactive domain 1A (SWI- like)	0.383282	0.44301	2.57495e-09	8.42171e-08	>0.01	>0.01
C0005200j1.	AJ814440	ATXN2	ataxin 2	0.436874	1.22429	>0.01	>0.01	2.46731e-07	6.53837e-06
C0005202i22	AJ815836	ATG3	ATG3 autophagy related 3 homolog (S. cerevisiae)	0.850946	0.43998	1.30481e-05	0.000151347	1.12696e-06	2.30523e-05
C0005205h22	AJ813858	ATP2A2	ATPase, Ca++ transporting, cardiac muscle, slow twitch 2	2.68349	0.971213	0.00167616	0.00975659	4.31267e-07	1.03896e-05
C0006012d14	AJ818411	ATP2A2	ATPase, Ca++ transporting, cardiac muscle, slow twitch 2	3.19871	1.02623	3.92663e-06	5.28155e-05	1.5311e-10	1.37662e-08
C0006020b02	AJ820758	ATP10D	ATPase, Class V, type 10D	0.641744	0.402796	4.94118e-07	9.07988e-06	0.000737307	0.0057645
C0005200g14	AJ814701	ABCC4	ATP-binding cassette, sub-family C (CFTR/MRP), member 4	1.2902	2.3505	0.000455829	0.00319652	0.000907822	0.00682221
C0005205g18	AJ813910	BIRC2	baculoviral IAP repeat-containing 2	2.37415	1.03052	0.00123298	0.00752493	2.32616e-06	4.27452e-05
C0005207p5	AJ813643	BIRC3	baculoviral IAP repeat-containing 3	2.67929	1.15938	0.000346419	0.00253068	1.36258e-05	0.000192714
C0005200o22	AJ814028	BNIP3	BCL2/adenovirus E1B 19kDa interacting protein 3	1.57703	6.71441	5.35585e-08	1.28413e-06	1.52925e-08	6.47041e-07
C0005203c8	AJ815394	BCLAF1	BCL2-associated transcription factor 1	0.869616	0.488009	0.000368906	0.00266109	5.47096e-05	0.000614873
MARC_2BOV_6O1	BM090012	BCL2L1	BCL2-like 1 (bcl-x)	0.876636	2.89983	0.00842009	0.0371561	5.22813e-07	1.19653e-05
MARC_4BOV_138D17	CK848072	BCL2A1	BCL2-related protein A1	2.24165	2.40689	1.29101e-07	2.82618e-06	>0.01	>0.01
C0005207k2.	AJ814891	BAZ1A	bromodomain adjacent to zinc finger domain, 1A	4.09772	1.9627	1.87929e-11	1.18277e-09	7.20347e-07	1.55663e-05
C0005204m5	AJ814318	BTK	Bruton agammaglobulinemia tyrosine kinase	0.535241	0.461701	8.04707e-06	9.90635e-05	>0.01	>0.01
C0005199j20	AJ815731	BTBD15	BTB (POZ) domain containing 15	2.44596	1.61343	1.70465e-05	0.000189051	>0.01	>0.01
C0005204g18	AJ814587	BACH1	BTB and CNC homology 1, basic leucine zipper transcription factor 1	2.50806	0.712677	>0.01	>0.01	5.23145e-09	2.58239e-07
MARC_1BOV_44A14	CK769491	BTG2	BTG family, member 2	5.95673	1.09306	3.99331e-07	7.55877e-06	2.38179e-11	2.85531e-09
C0005203h2.	AJ815194	CAMK2G	calcium/calmodulin-dependent protein kinase (CaM kinase) II gamma	0.37726	0.284129	8.7393e-10	3.25943e-08	>0.01	>0.01
C0006006f02	AJ817474	CALM1	calmodulin 1 (phosphorylase kinase, delta)	1.60218	2.07592	6.85175e-06	8.51817e-05	>0.01	>0.01
C0006005m10	AJ817646	CALML4	calmodulin-like 4	0.532787	0.182682	6.97706e-09	2.0584e-07	6.27896e-07	1.39271e-05
C0006016l01	AJ819853	CANX	calnexin	1.34987	2.18707	4.07731e-06	5.41669e-05	0.000160303	0.00154621
C0006005m23	AJ817637	CAPN2	calpain 2, (m/II) large subunit	0.672749	0.401525	1.31483e-06	2.14245e-05	0.000307311	0.00271953
C0006012o11	AJ818632	CALU	calumenin	0.910752	2.81573	0.000280599	0.00211183	1.03477e-09	6.51257e-08
C0006018p02	AJ821132	CREB3L2	cAMP responsive element binding protein 3-like 2	0.619605	0.377634	1.70032e-06	2.63533e-05	0.00161607	0.0109958
C0006015l19	AJ819540	CFLAR	CASP8 and FADD-like apoptosis regulator	7.5312	2.36389	6.05973e-12	4.62284e-10	2.45821e-08	9.90165e-07
MARC_3BOV_139G16	BM288107	CASP1	caspase 1, apoptosis-related cysteine peptidase (interleukin 1, beta, convertase)	0.467501	0.294296	2.17336e-07	4.39472e-06	>0.01	>0.01
C0006005d05	AJ817830	CASP6	caspase 6, apoptosis-related cysteine peptidase	0.718654	0.382343	2.92211e-05	0.000297831	0.000252594	0.00229941
C0006014a02	AJ819001	CAT	catalase	0.579644	0.258354	6.82955e-10	2.66564e-08	3.75306e-07	9.21789e-06
C0006013h10	AJ818820	CTNND1	catenin (cadherin-associated protein), delta 1	1.74446	2.12734	4.28577e-06	5.61949e-05	>0.01	>0.01
C0006020d18	AJ820704	CTSF	cathepsin F	0.681913	0.42132	2.00488e-06	3.02233e-05	0.000511431	0.00416002
MARC_1BOV_79D17	AW657945	CTSK	cathepsin K	0.98917	5.53668	4.72245e-05	0.000447788	1.88696e-09	1.05565e-07
C0006017o13	AJ820255	CIR	CBF1 interacting corepressor	0.376591	0.681861	2.78515e-07	5.52096e-06	2.74467e-05	0.000343063
C0005202b11	AJ813620	CTCF	CCCTC-binding factor (zinc finger protein)	0.261193	0.921426	4.90197e-07	9.04081e-06	5.40215e-11	5.37642e-09
C0005209b8	AJ816782	CCRN4L	CCR4 carbon catabolite repression 4-like (S. cerevisiae)	20.4916	2.22772	1.13994e-13	1.63988e-11	9.73702e-14	3.65895e-11
C0005209p4	AJ816486	CNOT2	CCR4-NOT transcription complex, subunit 2	2.0095	1.5136	3.45633e-07	6.65587e-06	0.00827545	0.0412543
MARC_1BOV_127P12	BI680589	CD14	CD14 antigen	2.45137	2.09901	1.45347e-06	2.33808e-05	>0.01	>0.01
C0005199m21	AJ815473	CD164	CD164 antigen, sialomucin	6.59348	7.47654	6.59086e-19	8.29624e-16	>0.01	>0.01
C0005200b5	AJ815054	CD1D	CD1D antigen, d polypeptide	0.76231	0.39005	2.73008e-06	3.97282e-05	5.58478e-06	9.10013e-05
C0005199b16	AJ813366	CD1D	CD1D antigen, d polypeptide	0.894281	0.288441	6.93929e-07	1.2174e-05	3.40564e-10	2.72181e-08
C0006018c23	AJ820350	CD24	CD24 antigen	0.930837	2.57909	>0.01	>0.01	4.09336e-05	0.000483747
C0005202l23	AJ815704	CD244	CD244 natural killer cell receptor 2B4	0.631739	0.365999	1.84862e-05	0.0002022	0.00278903	0.0171462
MARC_3BOV_121I12	BM256711	CD33	CD33 antigen	4.21044	3.88819	1.52456e-12	1.47618e-10	>0.01	>0.01
MARC_2BOV_93A12	BI776191	CD37	CD37 antigen	0.741372	0.432215	3.75232e-05	0.000364026	0.000434051	0.00364241
MARC_1BOV_79I15	AW657964	CD40	CD40 antigen (TNF receptor superfamily member 5)	5.19877	1.3719	3.76041e-11	2.25169e-09	6.37756e-13	1.56137e-10
BARC_5BOV_46G22	BG693272	CD59	CD59 protein	1.01362	0.122734	7.19681e-09	2.10674e-07	6.04369e-15	3.38111e-12
MARC_2BOV_90C6	CK774183	CD68	CD68 antigen	1.81651	2.31573	4.56947e-06	5.94192e-05	>0.01	>0.01
MARC_3BOV_87F18	CK776835	CD8A	CD8 antigen, alpha	0.857941	3.2789	0.00159717	0.00937265	7.30276e-09	3.43639e-07
C0005206o5	AJ815854	CD80	CD80 antigen (CD28 antigen ligand 1, B7-1 antigen)	5.66345	1.30374	1.41379e-07	3.05513e-06	8.99324e-10	5.95802e-08
pCD80	pCD80	CD80	CD80 antigen (CD28 antigen ligand 1, B7-1 antigen)	2.37739	1.15784	0.000844526	0.0055295	7.61408e-05	0.000824449
MARC_3BOV_71F10	BF654128	CD82	CD82 antigen	1.26978	3.94105	5.80295e-08	1.3782e-06	8.58984e-10	5.84457e-08
MARC_2BOV_55I16	BE755445	CD83	CD83 antigen	6.33674	3.2585	2.48744e-14	4.63862e-12	2.50733e-05	0.000319606
pCD86	pCD86	CD86	CD86 antigen (CD28 antigen ligand 2, B7-2 antigen)	1.56419	0.449574	>0.01	>0.01	1.80747e-11	2.33349e-09
C0006016a13	AJ819638	CDC5L	CDC5 cell division cycle 5-like (S. pombe)	3.01314	2.22643	1.49035e-08	4.03437e-07	>0.01	>0.01
C0006007c13	AJ817195	CCPG1	cell cycle progression 1	0.562225	0.470589	5.69424e-05	0.000524141	>0.01	>0.01
C0006020k17	AJ820559	CDC25B	cell division cycle 25B	0.414278	0.218934	4.0176e-11	2.33532e-09	9.06783e-05	0.000951177
MARC_4BOV_61O22	BE664948	CENTD1	centaurin, delta 1	3.06771	1.97305	3.10012e-05	0.00031032	>0.01	>0.01
C0006018n14	AJ821161	CCL2	chemokine (C-C motif) ligand 2 (MCP-1)	19.4515	2.60333	4.19125e-09	1.31893e-07	5.05965e-08	1.72131e-06
MARC_1BOV_101M3	AW660024	CCL20	chemokine (C-C motif) ligand 20 (MIP3A)	25.8138	8.20669	3.5577e-12	3.14264e-10	0.000381454	0.00327193
MARC_1BOV_71H13	AW652342	CCL4L2	chemokine (C-C motif) ligand 4-like 2	8.51951	6.92829	1.79424e-15	5.01888e-13	>0.01	>0.01
MARC_3BOV_36F6	BF599985	CCL5	chemokine (C-C motif) ligand 5 (RANTES)	13.844	7.11888	1.47043e-14	2.89783e-12	0.00235571	0.0148821
pCCL8	pCCL8	CCL8	chemokine (C-C motif) ligand 8	6.87986	6.80785	1.96399e-06	2.96957e-05	>0.01	>0.01
MARC_2BOV_59N20	BE756795	CCR1	chemokine (C-C motif) receptor 1	1.25141	2.314	0.000157841	0.00127976	0.000155225	0.0015059
C0006018i03	AJ821234	CCR1	chemokine (C-C motif) receptor 1	0.992783	2.42893	0.000607276	0.00412637	1.40944e-07	4.22414e-06
MARC_1BOV_107K4	AW653656	CCR2	chemokine (C-C motif) receptor 2	0.270369	0.537214	2.39905e-07	4.81486e-06	0.000337159	0.00293702
C0006006d01	AJ817520	CCR5	chemokine (C-C motif) receptor 5	0.767346	2.05058	>0.01	>0.01	2.10155e-05	0.000274127
MARC_1BOV_120C4	BI541179	CCR7	chemokine (C-C motif) receptor 7	1.62982	5.54413	7.49439e-06	9.27131e-05	1.32766e-05	0.00018937
MARC_4BOV_110J13	BE750096	CX3CR1	chemokine (C-X3-C motif) receptor 1	0.371352	0.226217	7.28837e-10	2.82284e-08	0.00549181	0.0296687
MARC_3BOV_76M17	BF705935	CXCL1	chemokine (C-X-C motif) ligand 1 (GRO alpha)	6.0504	4.59231	2.54148e-11	1.54173e-09	>0.01	>0.01
MARC_1BOV_72M12	AW652510	CXCL10	chemokine (C-X-C motif) ligand 10 (IP10)	13.7115	2.59404	6.09382e-07	1.08634e-05	1.97973e-05	0.000261625
MARC_3BOV_60P17	BF606419	CXCL2	chemokine (C-X-C motif) ligand 2 (GROB/MIP2A)	38.2	25.1419	1.24221e-18	1.2509e-15	>0.01	>0.01
C0005204j16	AJ814468	CXCL3	chemokine (C-X-C motif) ligand 3	18.1611	15.2842	3.39774e-16	1.20243e-13	>0.01	>0.01
MARC_1BOV_94L3	CK770407	CXCL6	chemokine (C-X-C motif) ligand 6 (granulocyte chemotactic protein 2)	22.9094	27.4632	1.2267e-13	1.71567e-11	>0.01	>0.01
MARC_2BOV_81M3	CK773885	CXCR4	chemokine (C-X-C motif) receptor 4	1.64926	4.80861	1.13197e-08	3.14888e-07	1.0691e-07	3.24272e-06
MARC_2BOV_108G19	BI975349	CLIC4	chloride intracellular channel 4	1.16381	3.04154	1.95178e-06	2.96895e-05	1.03709e-08	4.62103e-07
C0006013g17	AJ818805	CSPG6	chondroitin sulfate proteoglycan 6 (bamacan)	0.468006	0.65932	6.15222e-07	1.08732e-05	0.0038055	0.0222282
C0006006o02	AJ817286	CSPG6	chondroitin sulfate proteoglycan 6 (bamacan)	0.490145	0.512019	1.05939e-05	0.000127001	>0.01	>0.01
C0005199f15	AJ816073	CHMP4A	chromatin modifying protein 4A	0.379242	1.25853	0.00348785	0.0180672	3.59694e-10	2.82978e-08
C0006006d15	AJ817507	C1orf128	chromosome 1 open reading frame 128	0.452764	0.675361	8.91598e-06	0.000108697	0.00424489	0.0243428
C0006016i18	AJ819805	C1orf156	chromosome 1 open reading frame 156	0.339297	0.410277	1.53898e-10	7.45072e-09	>0.01	>0.01
C0005198p4	AJ813138	C1orf82	chromosome 1 open reading frame 82	2.67472	1.38763	1.32838e-05	0.000153042	9.7126e-05	0.00100831
C0005199d5	AJ813597	C10orf119	chromosome 10 open reading frame 119	0.394238	0.382985	2.15788e-10	9.78822e-09	>0.01	>0.01
C0005203a5	AJ815486	C10orf22	chromosome 10 open reading frame 22	0.270855	0.841369	2.68257e-05	0.000276778	2.50775e-07	6.61075e-06
C0006011i09	AJ818206	C10orf4	chromosome 10 open reading frame 4	0.48058	0.748892	8.52075e-05	0.000748726	0.00193235	0.0127515
C0006019f23	AJ820989	C14orf43	chromosome 14 open reading frame 43	0.357752	1.18166	0.00539592	0.0258501	3.55859e-08	1.35739e-06
C0006011o24	AJ818327	C3orf17	chromosome 3 open reading frame 17	2.09008	1.74091	0.000169272	0.00135714	>0.01	>0.01
C0007390g15	AM006765	C6orf166	chromosome 6 open reading frame 166	5.08635	2.54168	3.5822e-16	1.20243e-13	4.99281e-08	1.71012e-06
C0006007d22	AJ817167	C6orf203	chromosome 6 open reading frame 203	0.404012	0.769829	0.000342984	0.00251738	0.00056133	0.00451485
C0005202l16	AJ815720	C6orf32	chromosome 6 open reading frame 32	0.301644	0.121847	2.60729e-12	2.43106e-10	1.25546e-05	0.000180606
C0006019o16	AJ820811	C6orf93	chromosome 6 open reading frame 93	0.622627	0.455029	4.67878e-06	6.04042e-05	>0.01	>0.01
C0005198f21	AJ814912	C9orf156	chromosome 9 open reading frame 156	0.368838	0.809779	2.95027e-05	0.000299485	4.83891e-06	8.0409e-05
C0006020c01	AJ820739	C9orf21	chromosome 9 open reading frame 21	0.577955	0.476045	0.000350409	0.00254958	>0.01	>0.01
C0006007p19	AJ818038	C9orf77	chromosome 9 open reading frame 77	0.347138	0.723262	2.10429e-06	2.10429e-06	4.46458e-07	1.06034e-05
C0006018i22	AJ821251	CXorf26	chromosome X open reading frame 26	0.402182	0.862424	2.93328e-05	0.000298365	8.66436e-07	1.8407e-05
C0005210d14	AJ816413	CHURC1	churchill domain containing 1	0.421461	0.493811	3.04192e-07	5.98285e-06	>0.01	>0.01
C0006020b05	AJ820756	F3	coagulation factor III (thromboplastin, tissue factor)	7.26015	5.58656	9.16494e-10	3.39305e-08	>0.01	>0.01
MARC_3BOV_120N21	BM256261	CSF3	colony stimulating factor 3 (granulocyte) (G-CSF)	12.7585	11.1371	7.73094e-13	8.10944e-11	>0.01	>0.01
MARC_2BOV_42H5	BE750905	C1QA	complement component 1, q subcomponent, alpha	0.775506	0.205952	4.32422e-07	8.14371e-06	4.84931e-09	2.44163e-07
MARC_3BOV_37K20	BF601123	C1QB	complement component 1, q subcomponent, beta	0.800731	0.345889	4.33913e-05	0.000415352	6.97079e-06	0.000108662
C0006012h18	AJ818500	C1R	complement component 1, r subcomponent	0.971079	2.32722	0.00224376	0.0123738	6.41449e-07	1.41035e-05
MARC_2BOV_5L3	CK772312	C2	complement component 2	1.21292	2.71135	0.000226583	0.00175308	2.94313e-05	0.00036143
C0005204b12	AJ814805	CFB	complement factor B	6.00927	7.36278	2.4537e-13	2.87311e-11	>0.01	>0.01
MARC_3BOV_36N24	BF600252	CHUK	conserved helix-loop-helix ubiquitous kinase (ikB kinase-alpha)	2.22862	1.6745	9.49557e-07	1.61521e-05	>0.01	>0.01
C0006015m09	AJ819552	COPS5	COP9 constitutive photomorphogenic homolog subunit 5 (Arabidopsis)	0.474678	0.396975	1.00467e-08	2.84185e-07	>0.01	>0.01
C0005198o1.	AJ812931	CORO1C	coronin, actin binding protein, 1C	0.692867	2.06705	>0.01	>0.01	2.57696e-09	1.38032e-07
C0006012j04	AJ818524	CRYZ	crystallin, zeta (quinone reductase)	3.2342	1.61955	5.90379e-08	1.39557e-06	1.62567e-05	0.000223641
C0006020f22	AJ820657	CLEC4A	C-type lectin domain family 4, member A	0.979746	0.118361	1.27202e-07	2.79679e-06	6.51219e-13	1.56137e-10
MARC_1BOV_101D9	AW660693	CLEC4E	C-type lectin domain family 4, member E	1.06841	0.349204	0.000298183	0.00222589	3.96034e-09	2.03473e-07
C0006011g24	AJ818185	CYB5	cytochrome b-5	0.719427	0.377281	1.13259e-05	0.00013355	9.75846e-05	0.00101098
C0005208m7	AJ816887	CYP27B1	cytochrome P450, family 27, subfamily B, polypeptide 1	2.13917	18.39	7.82653e-11	4.10485e-09	5.49774e-11	5.37642e-09
C0006011d20	AJ818122	CYFIP1	cytoplasmic FMR1 interacting protein 1	2.41352	1.45431	0.00125254	0.00762279	>0.01	>0.01
C0005208g7	AJ817017	DDX21	DEAD (Asp-Glu-Ala-Asp) box polypeptide 21	4.54799	2.46086	4.02647e-10	1.66174e-08	0.000482206	0.00396069
C0006007m23	AJ817978	DFNA5	deafness, autosomal dominant 5	10.8628	25.4166	2.71845e-15	6.5178e-13	0.0008865	0.00671207
MARC_3BOV_141I19	BM288568	DAF	decay accelerating factor for complement (CD55)	2.12721	1.16735	0.000166325	0.00133778	2.86599e-05	0.000354552
C0006006d12	AJ817510	DOCK10	dedicator of cytokinesis 10	0.773493	0.374127	3.91724e-05	0.000377842	3.20246e-05	0.000390421
C0005202b8	AJ816119	DHRS3	dehydrogenase/reductase (SDR family) member 3	0.492075	0.357194	9.10081e-08	2.08284e-06	>0.01	>0.01
C0006016n04	AJ819901	DLC1	deleted in liver cancer 1	7.09695	4.94647	7.62116e-12	5.54612e-10	>0.01	>0.01
C0005209h8	AJ816655	DEXI	dexamethasone-induced transcript	0.470619	1.21294	>0.01	>0.01	3.24924e-07	8.12144e-06
C0005209n7	AJ816524	DPYSL2	dihydropyrimidinase-like 2	0.744483	0.193835	2.57586e-09	8.42171e-08	3.4036e-11	3.89481e-09
C0006018a22	AJ820306	DLG7	discs, large homolog 7 (Drosophila)	2.13367	1.00066	>0.01	>0.01	8.70284e-05	0.000920563
C0005199a8	AJ813319	DKFZP564O0823	DKFZP564O0823 protein	1.17028	2.36528	0.00528266	0.0254285	0.00110662	0.00807515
C0006011i16	AJ818211	DKFZP564O0823	DKFZP564O0823 protein	2.99684	8.19129	1.46769e-13	1.93275e-11	1.94182e-07	5.46204e-06
C0006012e04	AJ818424	DMXL2	Dmx-like 2	1.57432	7.62797	4.61803e-10	1.87514e-08	4.86381e-11	5.10194e-09
C0005209m17	AJ816559	DNAJB6	DnaJ (Hsp40) homolog, subfamily B, member 6	2.44203	1.227	2.89416e-06	4.1516e-05	6.97177e-07	1.51306e-05
C0005202g18	AJ815931	DTWD1	DTW domain containing 1	0.491107	0.60629	0.0014307	0.00846484	>0.01	>0.01
MARC_3BOV_106D13	BM106958	ELF2	E74-like factor 2 (ets domain transcription factor)	2.10022	1.72682	3.58122e-05	0.000350125	>0.01	>0.01
C0005198o5	AJ812981	EVI2B	ecotropic viral integration site 2B	0.497814	0.603121	2.36456e-05	0.000248032	>0.01	>0.01
MARC_3BOV_128C2	BM258570	ENTPD1	ectonucleoside triphosphate diphosphohydrolase 1 (CD39)	0.995857	0.337861	0.00189787	0.0107853	1.78059e-06	3.40885e-05
C0005202m8	AJ815649	ETFA	electron-transfer-flavoprotein, alpha polypeptide (glutaric aciduria II)	0.591447	0.432002	4.57888e-06	5.94192e-05	>0.01	>0.01
MARC_4BOV_41G12	AW485431	EDN1	endothelin 1	4.26351	2.26985	4.35871e-07	8.15839e-06	0.00480335	0.0268419
C0006013n15	AJ818949	ENTH	enthoprotin	0.930114	0.437696	0.000145726	0.00119305	4.96802e-07	1.15233e-05
C0005206b23	AJ812941	EREG	epiregulin	10.9788	2.5161	6.60746e-09	1.98027e-07	1.10298e-06	2.27602e-05
C0006016h07	AJ819779	ERO1L	ERO1-like (S. cerevisiae)	1.88472	7.34565	5.4398e-08	1.29808e-06	4.37572e-07	1.04416e-05
BARC_5BOV_113O11	BE845695	-	EST	4.0817	1.71879	7.31696e-09	2.12953e-07	1.19678e-06	2.41031e-05
C0005198c7	AJ815338	-	EST	0.438355	0.83696	0.00117785	0.00729456	0.000370164	0.0031914
C0005198d22	AJ815224	-	EST	4.32009	2.39257	3.6634e-07	6.96046e-06	0.00888081	0.0435393
C0005198d9	AJ815157	-	EST	2.0061	1.80386	0.000316114	0.00235101	>0.01	>0.01
C0005198f17	AJ814934	-	EST	0.467436	0.54894	0.000197601	0.00154972	>0.01	>0.01
C0005198g4	AJ814704	-	EST	0.652586	0.474562	2.14947e-05	0.000227365	>0.01	>0.01
C0005198j17	AJ814285	-	EST	0.829722	0.472917	0.00206391	0.0115208	0.00142775	0.00997919
C0005198j20	AJ814257	-	EST	0.791785	0.43485	1.82362e-05	0.000200479	2.68899e-05	0.000340177
C0005198l1.	AJ813932	-	EST	4.16767	11.2569	1.29579e-06	2.11829e-05	>0.01	>0.01
C0005198n6	AJ812849	-	EST	3.14441	1.50588	6.38977e-06	8.04312e-05	0.00010726	0.00109359
C0005199c5	AJ813517	-	EST	1.79455	3.24262	1.72573e-09	5.9514e-08	3.36481e-05	0.000406279
C0005199f23	AJ816043	-	EST	0.867418	0.370745	4.17649e-06	5.51932e-05	3.60408e-08	1.3644e-06
C0005199g10	AJ816005	-	EST	0.874027	0.445838	0.000134541	0.00111417	6.76147e-06	0.000105727
C0005199g12	AJ816002	-	EST	1.04256	2.8876	0.000130329	0.00108464	6.62678e-08	2.15264e-06
C0005199g14	AJ815994	-	EST	0.713829	0.412701	2.0427e-05	0.000219765	0.000501193	0.00408334
C0005199g3	AJ815958	-	EST	3.41212	1.64677	6.03544e-07	1.08144e-05	7.78085e-05	0.000838899
C0005199j18	AJ815742	-	EST	0.621536	0.353068	1.39099e-05	0.000158454	0.00235437	0.0148821
C0005199l9	AJ815523	-	EST	1.0431	5.76943	1.8315e-06	2.80292e-05	5.55261e-11	5.37642e-09
C0005200d6	AJ814893	-	EST	0.486159	1.16493	>0.01	>0.01	5.36765e-08	1.81383e-06
C0005200i2.	AJ814500	-	EST	2.21665	1.65577	0.000353716	0.00256992	>0.01	>0.01
C0005200j4	AJ814410	-	EST	4.14715	2.02848	6.68962e-08	1.55218e-06	0.000307331	0.00271953
C0005200k21	AJ814353	-	EST	0.821425	0.474773	0.000728817	0.00485396	0.00066844	0.00527523
C0005200o17	AJ814047	-	EST	0.778053	0.437905	1.35144e-05	0.000154648	4.17298e-05	0.000488627
C0005201e22	AJ812822	-	EST	1.37625	2.90962	8.36175e-07	1.44183e-05	2.6658e-06	4.82816e-05
C0005201j2.	AJ813240	-	EST	2.15308	0.913591	>0.01	>0.01	1.80133e-05	0.000240575
C0005202a14	AJ813587	-	EST	3.95769	5.81589	5.10535e-11	2.88825e-09	>0.01	>0.01
C0005202a7	AJ813613	-	EST	0.662807	0.318592	6.48197e-06	8.13884e-05	0.000115697	0.00115811
C0005202c17	AJ816104	-	EST	2.61652	3.79687	8.46909e-11	4.35121e-09	>0.01	>0.01
C0005202d4	AJ816039	-	EST	2.34647	1.36537	0.000971739	0.00623274	0.00629264	0.0331417
C0005202e22	AJ816003	-	EST	1.2597	2.00612	0.000195645	0.00153677	0.000912637	0.00684818
C0005202e24	AJ816000	-	EST	0.426625	0.875319	0.000346807	0.00253068	1.6523e-05	0.000225455
C0005202f2.	AJ815957	-	EST	1.21963	0.348676	8.9478e-05	0.000782156	7.82671e-13	1.79125e-10
C0005202g13	AJ815941	-	EST	0.321694	0.716372	8.24575e-05	0.000730939	0.000168546	0.00161337
C0005202g24	AJ815922	-	EST	0.4662	0.265801	1.79771e-09	6.11585e-08	0.000533302	0.004317
C0005202i9	AJ815817	-	EST	0.395084	0.761866	5.55078e-05	0.000511871	0.000112491	0.00113279
C0005203c7	AJ815396	-	EST	2.53262	2.66952	9.84618e-10	3.61865e-08	>0.01	>0.01
C0005204d20	AJ814705	-	EST	0.571977	0.415365	9.03192e-06	0.000109845	>0.01	>0.01
C0005204k12	AJ814435	-	EST	0.408639	0.550762	2.0945e-07	4.26955e-06	>0.01	>0.01
C0005204m20	AJ814331	-	EST	10.5182	1.47631	2.10101e-10	9.62817e-09	1.00583e-12	2.2019e-10
C0005204n15	AJ814299	-	EST	0.582948	0.456726	3.80242e-06	5.16043e-05	>0.01	>0.01
C0005205a11	AJ814182	-	EST	1.07116	2.25718	0.000290994	0.00218029	1.23794e-06	2.48327e-05
C0005205d14	AJ814046	-	EST	4.25707	1.58579	3.26947e-08	8.31402e-07	2.7986e-07	7.26336e-06
C0005205e17	AJ814003	-	EST	2.19568	1.55996	0.000102948	0.000877063	>0.01	>0.01
C0005205e4	AJ813979	-	EST	4.6197	2.92377	3.09125e-09	9.91367e-08	>0.01	>0.01
C0005205p17	AJ812846	-	EST	1.34395	2.15967	3.91162e-05	0.000377842	0.00087104	0.00661491
C0005206a14	AJ812879	-	EST	1.03938	6.16521	0.000201475	0.00157276	6.5616e-08	2.1453e-06
C0005206a23	AJ812899	-	EST	1.00351	0.157773	5.27154e-08	1.26996e-06	1.07561e-13	3.65895e-11
C0005206c2.	AJ812985	-	EST	2.31665	1.17431	0.000147856	0.00120657	1.64737e-05	0.000225394
C0005206f12	AJ813091	-	EST	0.54761	0.218193	2.58367e-08	6.68631e-07	4.94418e-06	8.1888e-05
C0005206o21	AJ815733	-	EST	0.38063	0.346256	1.89661e-10	8.9247e-09	>0.01	>0.01
C0005207a10	AJ815087	-	EST	0.862717	2.46089	0.00527888	0.0254285	3.14083e-08	1.2259e-06
C0005207c13	AJ814434	-	EST	2.7984	1.83856	2.40026e-07	4.81486e-06	0.00686704	0.0356069
C0005207g20	AJ815972	-	EST	2.22586	0.705966	>0.01	>0.01	6.39525e-11	6.07548e-09
C0005208a16	AJ812894	-	EST	0.854404	3.71639	0.00114212	0.00712584	5.11357e-09	2.54919e-07
C0005208b10	AJ813066	-	EST	0.394301	0.558295	5.27424e-09	1.61926e-07	0.00373092	0.0219255
C0005208c19	AJ813174	-	EST	2.33246	1.24895	0.00010783	0.000914014	9.27915e-05	0.000968745
C0005208f23	AJ817046	-	EST	1.29902	4.77513	1.1002e-07	2.45112e-06	1.30541e-09	7.91898e-08
C0005208h16	AJ817009	-	EST	7.76362	3.43188	1.4964e-14	2.89783e-12	2.76659e-06	4.99275e-05
C0005208h17	AJ817008	-	EST	0.581302	0.492495	1.81829e-05	0.000200331	>0.01	>0.01
C0005208h20	AJ817004	-	EST	0.33239	0.279196	9.90701e-07	1.67389e-05	>0.01	>0.01
C0005208j1.	AJ816961	-	EST	0.322241	0.70825	5.17691e-06	6.64943e-05	1.76368e-05	0.000236173
C0005208j7	AJ816953	-	EST	1.15249	2.04829	0.000472079	0.00329213	8.03463e-05	0.000862567
C0005208k7	AJ816932	-	EST	1.34318	0.476933	>0.01	>0.01	2.04784e-06	3.84734e-05
C0005208l2.	AJ816915	-	EST	0.88334	5.53591	0.00215392	0.0119438	1.44554e-07	4.30669e-06
C0005208p18	AJ816832	-	EST	0.627105	0.482419	0.000335612	0.00247048	>0.01	>0.01
C0005209f9	AJ816700	-	EST	0.757984	0.333036	1.07268e-05	0.000127985	6.31438e-06	0.00010061
C0005209h19	AJ816668	-	EST	0.426249	0.798	1.90656e-05	0.000207782	1.71566e-05	0.000231591
C0005209i11	AJ816652	-	EST	2.06484	0.834856	>0.01	>0.01	2.06656e-07	5.7171e-06
C0005209l2.	AJ816573	-	EST	0.469569	0.270697	1.14767e-08	3.17501e-07	0.00136804	0.00962019
C0005209m14	AJ816562	-	EST	2.36028	1.23807	4.81048e-05	0.000455278	2.70378e-05	0.000341192
C0005209m7	AJ816547	-	EST	0.409805	0.562584	3.51918e-07	6.71177e-06	>0.01	>0.01
C0005209n22	AJ816532	-	EST	0.472888	0.916508	0.000431852	0.00304535	6.44304e-06	0.000102337
C0005209o10	AJ816522	-	EST	1.76119	2.08357	1.19228e-06	1.98124e-05	>0.01	>0.01
C0005209p24	AJ816489	-	EST	1.17033	3.38306	1.85132e-05	0.0002022	1.36333e-07	4.1104e-06
C0005209p3	AJ816487	-	EST	2.1976	1.30171	0.000152752	0.0012425	0.000799849	0.00612974
C0005210p11	AJ816171	-	EST	2.28358	1.62809	9.81454e-07	1.66384e-05	>0.01	>0.01
C0005210p19	AJ816164	-	EST	2.27687	1.63123	7.63605e-07	1.32578e-05	>0.01	>0.01
C0005920c16	AM008895	-	EST	0.745562	0.163507	2.28524e-09	7.61999e-08	1.20858e-11	1.73862e-09
C0006005b14	AJ817864	-	EST	0.501142	0.697633	5.04221e-05	0.000475422	>0.01	>0.01
C0006005c05	AJ817851	-	EST	0.484672	0.999127	0.000756776	0.00502687	2.99115e-07	7.53021e-06
C0006005j10	AJ817703	-	EST	0.370714	0.666081	1.8433e-05	0.0002022	0.000943056	0.0070554
C0006005m12	AJ817645	-	EST	0.468656	0.643548	0.000341868	0.00251286	>0.01	>0.01
C0006006b11	AJ817550	-	EST	1.4981	2.26838	4.67796e-06	6.04042e-05	0.00291158	0.017856
C0006006d07	AJ817514	-	EST	3.72681	1.49723	7.95993e-09	2.30335e-07	4.59782e-08	1.64185e-06
C0006006l10	AJ817342	-	EST	1.08998	2.3898	0.0053898	0.0258454	0.000175624	0.00167475
C0006006m22	AJ817310	-	EST	5.44639	2.25855	5.12472e-07	9.35344e-06	0.000620076	0.00492442
C0006007a09	AJ817239	-	EST	0.794748	0.329447	2.39747e-06	3.57138e-05	2.41214e-07	6.42599e-06
C0006007c03	AJ817204	-	EST	0.446806	0.598698	1.60329e-05	0.000178992	>0.01	>0.01
C0006007e07	AJ817158	-	EST	0.393365	0.823825	3.15858e-05	0.000315544	4.59721e-06	7.66455e-05
C0006007l06	AJ817948	-	EST	2.75551	1.08159	0.000628671	0.00422611	3.17481e-06	5.62858e-05
C0006007l14	AJ817952	-	EST	0.491005	2.81776	>0.01	>0.01	2.85907e-07	7.34461e-06
C0006007m21	AJ817976	-	EST	0.413059	0.806368	2.01768e-05	0.000217538	9.18625e-06	0.000138897
C0006007p22	AJ818041	-	EST	8.28809	1.16538	5.59882e-06	7.1187e-05	2.53296e-09	1.37134e-07
C0006011b03	AJ818066	-	EST	0.609915	0.375103	3.6702e-06	5.02159e-05	0.00326544	0.0196434
C0006011b04	AJ818067	-	EST	0.933738	3.52617	0.00121241	0.00744447	8.80527e-08	2.77091e-06
C0006011c18	AJ818100	-	EST	2.18021	1.87332	3.77775e-06	5.1408e-05	>0.01	>0.01
C0006011e13	AJ818136	-	EST	16.7119	0.816441	8.41128e-10	3.18427e-08	8.75285e-18	1.91124e-14
C0006011f10	AJ818153	-	EST	0.435348	0.53717	3.93362e-06	5.28155e-05	>0.01	>0.01
C0006011g11	AJ818176	-	EST	1.37183	2.79177	2.60282e-08	6.68631e-07	1.46725e-07	4.34565e-06
C0006011h02	AJ818187	-	EST	2.46164	1.63	3.08909e-05	0.000309832	>0.01	>0.01
C0006011i08	AJ818205	-	EST	0.989876	3.1734	0.000147604	0.00120647	1.13751e-08	5.02398e-07
C0006011i17	AJ818212	-	EST	1.24243	2.58887	6.08238e-06	7.67539e-05	1.50525e-06	2.97213e-05
C0006011m21	AJ818289	-	EST	1.08859	2.83705	0.000823402	0.00541938	5.51615e-06	9.04664e-05
C0006012b04	AJ818363	-	EST	0.421882	0.147326	1.28852e-11	8.65027e-10	1.49088e-07	4.36429e-06
C0006012g21	AJ818483	-	EST	4.06958	2.82112	1.38158e-08	3.78056e-07	>0.01	>0.01
C0006012j02	AJ818522	-	EST	0.445257	0.625347	5.9985e-05	0.000549136	>0.01	>0.01
C0006012n01	AJ818604	-	EST	2.5279	1.66844	2.76622e-06	4.0138e-05	0.00791795	0.0398271
C0006012n09	AJ818608	-	EST	2.30397	4.33535	1.66639e-09	5.7864e-08	0.000410333	0.00347232
C0006012p20	AJ818662	-	EST	2.60931	1.3775	1.46233e-05	0.000165086	0.000108352	0.00109823
C0006013a17	AJ818683	-	EST	0.450719	0.693424	0.000453986	0.00318803	>0.01	>0.01
C0006013b02	AJ818690	-	EST	0.82114	0.445294	0.000329462	0.00243232	0.000178792	0.00170173
C0006013c21	AJ818726	-	EST	2.55308	1.34718	2.77115e-07	5.51492e-06	1.93939e-06	3.67099e-05
C0006013g15	AJ818803	-	EST	0.586678	0.39384	4.03818e-06	5.3835e-05	>0.01	>0.01
C0006013g23	AJ818809	-	EST	0.503572	1.2757	>0.01	>0.01	9.15264e-09	4.18941e-07
C0006013k04	AJ818873	-	EST	0.380005	0.753229	1.16788e-06	1.94711e-05	2.92436e-06	5.22133e-05
C0006013n23	AJ818957	-	EST	3.93635	1.55931	8.62177e-05	0.000756283	0.000381336	0.00327193
C0006013p15	AJ818992	-	EST	12.5921	3.38079	1.49706e-13	1.93275e-11	2.2579e-08	9.24268e-07
C0006014a06	AJ819005	-	EST	1.50744	3.68172	7.33972e-05	0.000657571	0.000261466	0.00236777
C0006014b21	AJ819036	-	EST	0.624919	0.491724	9.85219e-05	0.000845073	>0.01	>0.01
C0006014e14	AJ819089	-	EST	4.51123	5.8088	6.55804e-09	1.97723e-07	>0.01	>0.01
C0006014g22	AJ819136	-	EST	0.704192	0.370851	2.11711e-05	0.00022584	0.000253003	0.00229941
C0006014m06	AJ819244	-	EST	3.67237	3.56759	1.75998e-08	4.68861e-07	>0.01	>0.01
C0006014o10	AJ819289	-	EST	0.482841	1.00047	>0.01	>0.01	9.13642e-05	0.00095638
C0006014o11	AJ819290	-	EST	0.763024	0.440151	0.000503316	0.00348583	0.00192758	0.0127367
C0006015b16	AJ819353	-	EST	1.77007	2.65312	0.000431126	0.00304448	>0.01	>0.01
C0006015h12	AJ819468	-	EST	2.32009	1.95603	1.84423e-07	3.82127e-06	>0.01	>0.01
C0006015j04	AJ819493	-	EST	3.1326	2.14512	2.99174e-05	0.000302478	>0.01	>0.01
C0006015j05	AJ819494	-	EST	0.622329	0.497538	2.07773e-05	0.00022211	>0.01	>0.01
C0006015j09	AJ819495	-	EST	0.505583	0.448823	0.000239649	0.00183938	>0.01	>0.01
C0006016d15	AJ819702	-	EST	0.604209	0.421692	3.47115e-07	6.65587e-06	0.00659499	0.0345533
C0006016d22	AJ819708	-	EST	0.416174	0.554596	2.12732e-05	0.000225971	>0.01	>0.01
C0006016e08	AJ819717	-	EST	2.53613	3.16587	5.05102e-12	4.23864e-10	>0.01	>0.01
C0006016e12	AJ819721	-	EST	0.434221	1.05008	0.00194301	0.0109684	1.97749e-07	5.50091e-06
C0006016g08	AJ819761	-	EST	1.09678	8.24826	1.45987e-06	2.33923e-05	1.0429e-10	9.72406e-09
C0006016j19	AJ819827	-	EST	2.59559	0.624724	>0.01	>0.01	5.34754e-11	5.37642e-09
C0006016k04	AJ819834	-	EST	0.467199	0.788559	0.000935699	0.00604003	0.00231842	0.0147576
C0006016o13	AJ819930	-	EST	6.39613	0.944452	9.77603e-09	2.78092e-07	2.31867e-15	1.66779e-12
C0006017b23	AJ820002	-	EST	2.11127	1.48119	3.71059e-05	0.000360672	>0.01	>0.01
C0006017f13	AJ820072	-	EST	0.998815	0.48736	0.00655979	0.0302744	1.83267e-05	0.00024347
C0006017f18	AJ820076	-	EST	2.20751	1.11832	0.00290656	0.0154373	0.000196113	0.00184222
C0006017g11	AJ820089	-	EST	4.02129	1.02	9.15357e-07	1.56763e-05	1.27548e-11	1.78389e-09
C0006017i16	AJ820137	-	EST	0.365879	0.0448702	1.94242e-13	2.38538e-11	4.74322e-12	8.52933e-10
C0006017k18	AJ820179	-	EST	0.892058	0.487164	0.00170086	0.00986616	0.000145567	0.0014204
C0006017m22	AJ820220	-	EST	0.863693	0.4793	9.13898e-05	0.000793358	1.19388e-05	0.000173734
C0006018b04	AJ820311	-	EST	1.0776	3.79969	8.03918e-05	0.000715146	6.06985e-08	2.03745e-06
C0006018b24	AJ820329	-	EST	0.831749	0.326433	1.64153e-07	3.4438e-06	1.8303e-09	1.04103e-07
C0006018d10	AJ820360	-	EST	0.722956	0.393766	1.93932e-07	3.9855e-06	4.3448e-06	7.31642e-05
C0006018f03	AJ820398	-	EST	1.04868	0.180061	1.4627e-07	3.13391e-06	1.09005e-13	3.65895e-11
C0006018j09	AJ821260	-	EST	2.41233	1.90931	6.3748e-05	0.00058147	>0.01	>0.01
C0006018l15	AJ821198	-	EST	2.95648	1.80315	8.5425e-10	3.20981e-08	0.000122274	0.00121911
C0006018n20	AJ821156	-	EST	2.46253	0.7623	>0.01	>0.01	1.7764e-09	1.02807e-07
C0006018o19	AJ821136	-	EST	0.351221	0.727879	2.14045e-05	0.000226888	6.2966e-05	0.000696777
C0006019c03	AJ821069	-	EST	0.386714	0.415866	1.38153e-09	4.89859e-08	>0.01	>0.01
C0006019e17	AJ821014	-	EST	0.386923	0.825191	9.47106e-05	0.000816554	1.37154e-05	0.000193438
C0006019e23	AJ821008	-	EST	2.89696	1.46449	8.02432e-07	1.3884e-05	2.06851e-05	0.000270518
C0006019g12	AJ820977	-	EST	10.3431	21.2394	1.79775e-13	2.26292e-11	0.00917747	0.0444741
C0006019g20	AJ820969	-	EST	4.22415	1.91501	8.40244e-09	2.4175e-07	1.72478e-05	0.000232119
C0006019h19	AJ820950	-	EST	0.674897	0.489727	0.000176745	0.00140586	>0.01	>0.01
C0006020e20	AJ820680	-	EST	14.0695	10.7877	5.60325e-14	9.10076e-12	>0.01	>0.01
C0006020h07	AJ820627	-	EST	9.09233	1.09564	3.5716e-10	1.51226e-08	2.04626e-15	1.66779e-12
C0006020i22	AJ820595	-	EST	4.13429	3.03339	1.98784e-10	9.26737e-09	>0.01	>0.01
C0006020j02	AJ820591	-	EST	0.676162	0.355344	7.09225e-07	1.23991e-05	3.56919e-05	0.00042585
C0006020l16	AJ820539	-	EST	0.704577	0.308904	5.5478e-09	1.69292e-07	2.20848e-08	9.11452e-07
C0006020m02	AJ820530	-	EST	2.33781	1.47146	1.25375e-05	0.000146126	0.00212017	0.0137388
C0006020n09	AJ820504	-	EST	0.522343	0.495257	1.6195e-05	0.000180402	>0.01	>0.01
C0007385d18	AM009150	-	EST	0.278101	0.997162	0.000262769	0.00199619	4.81805e-08	1.69643e-06
C0007397e13	AM022921	-	EST	4.58341	2.51574	3.80126e-11	2.25169e-09	0.000235611	0.00215299
MARC_1BOV_54D10	AW487558	-	EST	0.356472	0.312847	6.05234e-12	4.62284e-10	>0.01	>0.01
MARC_3BOV_87E16	BF775518	-	EST	6.28081	6.6961	5.42628e-14	9.10076e-12	>0.01	>0.01
MARC_4BOV_120B10	BI537262	-	EST	2.19257	2.58424	7.81302e-05	0.000696258	>0.01	>0.01
MARC_4BOV_26E10	AW416380	-	EST	6.95625	7.31537	6.44526e-15	1.47509e-12	>0.01	>0.01
C0006005h08	AJ817747	ESCO1	establishment of cohesion 1 homolog 1 (S. cerevisiae)	0.297463	0.716163	5.48002e-07	9.88957e-06	7.29702e-07	1.57011e-05
C0005198c18	AJ815439	-	ESTscan	2.08859	1.15398	0.00119271	0.00735945	0.000224988	0.00206939
C0005205c21	AJ814077	-	ESTscan	2.31652	1.8875	6.70806e-06	8.38091e-05	>0.01	>0.01
C0006019b09	AJ821081	-	ESTscan	2.06397	1.73473	0.000489079	0.00340596	>0.01	>0.01
C0005204l22	AJ814373	EIF2C2	eukaryotic translation initiation factor 2C, 2	5.55798	2.33247	6.04247e-12	4.62284e-10	6.6697e-07	1.45376e-05
C0006007o03	AJ818002	EXOSC1	exosome component 1	0.284636	0.642755	2.56831e-08	6.68631e-07	8.86159e-07	1.86686e-05
C0006011p15	AJ818337	XPO1	exportin 1 (CRM1 homolog, yeast)	0.243019	1.46097	0.000469886	0.00328138	3.69927e-13	9.80306e-11
C0006012f10	AJ818451	FAM55C	family with sequence similarity 55, member C	0.324378	0.250984	6.9827e-14	1.03406e-11	>0.01	>0.01
C0005207j22	AJ815461	FAM63B	family with sequence similarity 63, member B	0.381443	1.14549	0.000558449	0.00382037	4.07432e-10	3.10822e-08
C0005203d22	AJ815367	FAIM3	Fas apoptotic inhibitory molecule 3	2.0211	1.82762	3.14607e-06	4.4621e-05	>0.01	>0.01
C0005201k18	AJ813298	FBXW2	F-box and WD-40 domain protein 2	3.57834	2.13883	3.33082e-09	1.06143e-07	0.00132861	0.0094219
C0006019o07	AJ820817	FBXO21	F-box protein 21	0.378407	0.583858	3.71649e-08	9.23e-07	0.00117295	0.00850979
C0006017i12	AJ820133	FBXO33	F-box protein 33	2.71592	1.07064	2.30713e-06	3.45726e-05	6.21447e-10	4.35304e-08
MARC_3BOV_5J1	CK777563	FCAR	Fc fragment of IgA, receptor for (CD89)	1.2102	8.46799	1.39282e-07	3.02278e-06	4.20364e-11	4.60116e-09
pFCGR1A	pFCGR1A	FCGR1A	Fc fragment of IgG, high affinity Ia, receptor (CD64)	2.28931	1.18112	0.00341895	0.0177835	0.0009385	0.00703176
C0005202b4	AJ816126	FCGR2A	Fc fragment of IgG, low affinity IIa, receptor for (CD32)	1.56567	0.504375	>0.01	>0.01	3.96884e-08	1.44805e-06
C0005208g21	AJ817026	FEM1C	fem-1 homolog c (C.elegans)	2.93693	2.69749	2.84884e-10	1.26937e-08	>0.01	>0.01
C0005198i18	AJ814441	FGL2	fibrinogen-like 2	0.775775	0.124325	2.15824e-08	5.6894e-07	2.1182e-11	2.6486e-09
C0006016o21	AJ819936	FN1	fibronectin 1	0.846581	4.9675	1.51696e-05	0.000170109	2.51706e-12	4.87438e-10
MARC_4BOV_27M10	AW426133	FN1	fibronectin 1	1.05782	3.48916	0.00389854	0.0196291	2.42153e-05	0.000311031
C0006018i05	AJ821236	FKBP5	FK506 binding protein 5	0.5259	0.214945	1.46084e-10	7.14108e-09	2.15047e-07	5.91672e-06
C0006005c12	AJ817844	FOSL2	fos-like antigen 2	3.41596	2.92612	3.12793e-10	1.35614e-08	>0.01	>0.01
C0006016k03	AJ819833	FLI1	Friend leukemia virus integration 1	0.47241	0.204746	1.1353e-06	1.89907e-05	0.00079951	0.00612974
C0005198e3	AJ815030	FUNDC1	FUN14 domain containing 1	4.23288	3.66448	9.46851e-13	9.34784e-11	>0.01	>0.01
C0005209c21	AJ816769	FYCO1	FYVE and coiled-coil domain containing 1	0.422119	0.799434	2.58248e-05	0.000268099	1.98949e-05	0.000262091
C0005202c12	AJ816112	GFM2	G elongation factor, mitochondrial 2	0.481988	0.818753	0.000125129	0.00104655	0.000147163	0.0014332
C0005198k24	AJ814058	GATA6	GATA binding protein 6	0.445448	0.398969	2.59267e-08	6.68631e-07	>0.01	>0.01
C0005198g18	AJ814773	GTF2H1	general transcription factor IIH, polypeptide 1 (62kD subunit)	2.63686	2.92783	3.98438e-10	1.65796e-08	>0.01	>0.01
C0005199a3	AJ813284	GBE1	glucan (1,4-alpha-), branching enzyme 1	0.843868	2.00644	>0.01	>0.01	1.63337e-06	3.16308e-05
C0006016j18	AJ819826	GLCCI1	glucocorticoid induced transcript 1	0.610638	0.345841	4.57892e-07	8.53884e-06	0.000368981	0.00318666
C0005199o1.	AJ815329	GNS	glucosamine (N-acetyl)-6-sulfatase	1.12592	4.41768	1.53397e-07	3.27269e-06	2.98048e-11	3.48993e-09
C0006020o08	AJ820483	GLUD1	glutamate dehydrogenase 1	0.661682	0.269504	6.13906e-11	3.3598e-09	6.89715e-10	4.75714e-08
C0005209h1.	AJ816667	GCLC	glutamate-cysteine ligase, catalytic subunit	4.11246	4.44145	2.70472e-10	1.21592e-08	>0.01	>0.01
C0006019p21	AJ820784	GCLM	glutamate-cysteine ligase, modifier subunit	2.38581	2.54644	1.31503e-05	0.000151862	>0.01	>0.01
C0006018a14	AJ820298	GOT2	glutamic-oxaloacetic transaminase 2, mitochondrial	1.01483	0.455553	0.00650757	0.0301154	9.78003e-06	0.000146555
C0005208h22	AJ817003	GK	glycerol kinase	2.91994	6.4496	2.14237e-11	1.33171e-09	5.24573e-05	0.00059514
C0005209f3	AJ816705	GK	glycerol kinase	3.21315	6.70023	2.38077e-12	2.26173e-10	8.10849e-05	0.000868643
C0006018a10	AJ820294	GPD2	glycerol-3-phosphate dehydrogenase 2 (mitochondrial)	2.15333	1.95409	0.000268842	0.00203552	>0.01	>0.01
C0005206b18	AJ812929	GYG	glycogenin	0.410803	0.315793	4.51654e-09	1.40375e-07	>0.01	>0.01
C0006018f18	AJ820409	GGA2	golgi associated, gamma adaptin ear containing, ARF binding protein 2	0.721684	2.9387	>0.01	>0.01	5.5148e-09	2.66991e-07
C0005205p16	AJ812845	GOLGA7	golgi autoantigen, golgin subfamily a, 7	1.74534	2.57435	1.56634e-07	3.31366e-06	0.0054472	0.0295546
C0006017d23	AJ820043	GAB3	GRB2-associated binding protein 3	0.470097	0.605358	5.91898e-06	7.48796e-05	>0.01	>0.01
C0005198d21	AJ815237	GNG2	guanine nucleotide binding protein (G protein), gamma 2	0.965709	0.47236	>0.01	>0.01	0.000286348	0.00256541
C0005202j5	AJ815782	GBP2	guanylate binding protein 2, interferon-inducible	3.35425	4.93962	2.10347e-10	9.62817e-09	>0.01	>0.01
C0005200o14	AJ814061	GBP5	guanylate binding protein 5	10.2796	7.64359	9.77797e-17	5.47023e-14	>0.01	>0.01
C0006013e23	AJ818770	ATP6V1E1	H+ transporting, lysosomal 31kDa, V1 subunit E isoform 1	3.02222	2.36433	1.65304e-09	5.77991e-08	>0.01	>0.01
MARC_3BOV_35O15	BF599873	HSPA1A	heat shock 70kDa protein 1A	0.668069	2.09978	>0.01	>0.01	1.92603e-05	0.000255199
C0005202f9	AJ815949	HSPA1B	heat shock 70kDa protein 1B	0.501527	1.54943	>0.01	>0.01	2.03257e-06	3.83296e-05
C0006016o20	AJ819935	HSPA4	heat shock 70kDa protein 4	0.434844	0.750274	2.98983e-06	4.25248e-05	3.95478e-05	0.00046963
C0006007d14	AJ817174	HERC3	hect domain and RLD 3	0.993554	2.71927	0.000936895	0.00604003	3.32387e-07	8.24418e-06
C0005199m24	AJ815464	HBXAP	hepatitis B virus x associated protein	1.70293	2.85245	9.51363e-08	2.14803e-06	0.000514579	0.00417888
C0006013b12	AJ818700	HK2	hexokinase 2	1.3403	3.58825	5.28372e-05	0.000491044	1.64315e-05	0.000225394
C0005204b6	AJ814774	HMGB1	high-mobility group box 1	0.486547	0.217074	1.70752e-11	1.10223e-09	4.9767e-07	1.15233e-05
C0006013n16	AJ818950	HISPPD1	Histidine acid phosphatase domain containing 1	0.484074	0.677978	0.000101147	0.00086318	>0.01	>0.01
C0006013m15	AJ818929	HIST3H2A	histone 3, H2a	1.95919	3.15887	6.15464e-07	1.08732e-05	0.00847665	0.0421927
C0006018k06	AJ821277	HIPK3	homeodomain interacting protein kinase 3	1.65814	0.369022	>0.01	>0.01	3.82801e-11	4.28312e-09
C0006016o10	AJ819927	HUS1	HUS1 checkpoint homolog (S. pombe)	2.10294	0.878656	0.00577944	0.0272978	2.62781e-08	1.04181e-06
C0006019l03	AJ820883	13CDNA73	hypothetical protein CG003	0.900626	0.287752	2.63581e-06	3.86919e-05	1.52355e-09	9.02481e-08
C0005209p2.	AJ816488	P15RS	hypothetical protein FLJ10656	0.468646	0.730725	0.00131045	0.00792089	>0.01	>0.01
C0006015p05	AJ819610	FLJ11127	hypothetical protein FLJ11127	1.33024	0.265925	1.54023e-05	0.000172335	5.59279e-15	3.38111e-12
C0006011l20	AJ818270	FLJ21106	hypothetical protein FLJ21106	0.80001	2.30696	>0.01	>0.01	7.07465e-05	0.000776054
C0006011j19	AJ818231	FLJ21908	hypothetical protein FLJ21908	0.380653	1.11013	0.00282065	0.0150604	6.49973e-08	2.13896e-06
C0005203e18	AJ815330	FLJ22313	hypothetical protein FLJ22313	0.884602	0.467906	0.000136233	0.00112633	5.79719e-06	9.38549e-05
C0006020b15	AJ820746	RP13-360B22.2	hypothetical protein FLJ22679	0.607131	0.308765	3.47407e-07	6.65587e-06	9.29302e-05	0.000968745
MARC_2BOV_92G12	BI775904	KIAA1434	hypothetical protein KIAA1434	1.84974	2.02399	3.5671e-08	8.98019e-07	>0.01	>0.01
C0006012n06	AJ818606	LOC196463	hypothetical protein LOC196463	1.17406	2.39866	7.33967e-05	0.000657571	5.51691e-06	9.04664e-05
C0006019f13	AJ820998	LOC283824	hypothetical protein LOC283824	1.32023	0.306502	0.000401936	0.00286244	1.61516e-12	3.25294e-10
C0005204p1.	AJ814206	LOC613914	hypothetical protein LOC613914	1.43074	2.24874	5.49555e-06	7.02286e-05	0.000946029	0.00706714
C0006017m20	AJ820218	LOC614195	hypothetical protein LOC614195	2.25304	1.27717	1.40664e-05	0.000159515	3.98343e-05	0.000471919
C0006019m08	AJ820858	LOC616204	hypothetical protein LOC616204	0.285187	0.518879	4.66503e-07	8.66731e-06	0.00179179	0.0119651
C0006007c15	AJ817193	MGC11324	hypothetical protein MGC11324	1.71247	3.04253	1.64997e-06	2.58e-05	0.00130133	0.00924894
C0006017a13	AJ819973	FKSG24	hypothetical protein MGC12972	0.478324	0.820139	0.000397272	0.00283725	0.000406119	0.00344824
C0006018c10	AJ820338	RP11-311P8.3	hypothetical protein MGC23937 similar to CG4798	1.46091	2.13779	0.000314452	0.00234211	>0.01	>0.01
C0006011g06	AJ818172	HIF1A	hypoxia-inducible factor 1, alpha	5.20865	4.71661	5.5079e-16	1.73327e-13	>0.01	>0.01
C0006005b09	AJ817869	IKIP	IKK interacting protein	0.462351	1.30065	>0.01	>0.01	3.51898e-08	1.35253e-06
MARC_2BOV_91K9	BI775604	IER3	immediate early response 3	6.69563	6.37763	1.42471e-16	7.17343e-14	>0.01	>0.01
C0005202e1.	AJ816008	INPP5F	inositol polyphosphate-5-phosphatase F	0.495649	0.51816	0.000395909	0.00283154	>0.01	>0.01
MARC_2BOV_90E8	BI775276	IGF2	insulin-like growth factor 2	3.3255	4.70303	4.9501e-10	1.9939e-08	>0.01	>0.01
C0006019g15	AJ820974	ITGB7	integrin, beta 7	0.821453	0.437123	5.77899e-05	0.000530971	2.34932e-05	0.000304083
MARC_1BOV_57B12	AW632160	ICAM1	intercellular adhesion molecule 1 (CD54)	11.4007	5.43572	9.14757e-12	6.39695e-10	0.00304576	0.018521
pICAM3	pICAM3	ICAM3	intercellular adhesion molecule 3	0.885227	0.478951	0.00352877	0.0182043	0.000453724	0.00376359
C0006019d01	AJ821050	IFI44L	interferon-induced protein 44-like	1.93886	0.452177	>0.01	>0.01	4.68988e-08	1.66293e-06
MARC_3BOV_48P13	BF603496	IL1RN	interleukin 1 receptor antagonist	3.0333	0.869875	>0.01	>0.01	1.52603e-06	3.00139e-05
C0006014d13	AJ819067	IL1A	interleukin 1, alpha	2.11106	1.97093	6.58269e-06	8.24473e-05	>0.01	>0.01
C0006016i08	AJ819797	IL1A	interleukin 1, alpha	3.16133	1.52041	6.60446e-05	0.000599162	0.000805574	0.00616423
pIL1B	pIL1B	IL1B	interleukin 1, beta	8.51738	9.36929	1.06538e-15	3.15542e-13	>0.01	>0.01
C0006020h12	AJ820622	IL12A	interleukin 12A (p35)	4.2291	2.72518	8.76472e-07	1.50616e-05	>0.01	>0.01
pIL12A	pIL12A	IL12A	interleukin 12A (p35)	2.48845	1.45526	0.000100895	0.000862493	0.00308259	0.0186998
pIL15	pIL15	IL15	interleukin 15	2.36667	0.957378	>0.01	>0.01	3.13337e-05	0.000382925
MARC_2BOV_14N13	AW336314	IL16	interleukin 16	0.202587	0.195387	1.41057e-11	9.34501e-10	>0.01	>0.01
MARC_4BOV_138O11	BI539225	IL18	interleukin 18	1.77361	0.269032	0.00468286	0.0230707	8.56647e-15	4.31322e-12
C0005209l10	AJ816588	IL2RA	interleukin 2 receptor, alpha (CD25/TAC antigen)	8.19782	3.19891	4.04163e-06	5.3835e-05	0.00943308	0.0456688
MARC_1BOV_103H23	AW669136	IL2RB	interleukin 2 receptor, beta	1.44352	9.96348	2.52396e-06	3.73099e-05	3.81156e-08	1.42942e-06
C0005207m4	AJ814336	IL4R	interleukin 4 receptor	3.57353	6.12959	8.17108e-13	8.22828e-11	0.00167275	0.01129
pIL6	pIL6	IL6	interleukin 6 (interferon, beta 2)	9.34329	1.49074	6.2009e-10	2.43918e-08	6.64481e-12	1.15368e-09
C0005209m4	AJ816550	IL6R	interleukin 6 receptor	0.49008	0.204809	2.07819e-13	2.49136e-11	5.47997e-09	2.66991e-07
MARC_4BOV_84O10	BE683395	IL6ST	interleukin 6 signal transducer (gp130)	0.787526	0.308962	5.38415e-07	9.75151e-06	3.9248e-08	1.44244e-06
C0005198b2.	AJ815547	IL7	interleukin 7	1.26034	2.33396	7.6348e-05	0.000681582	8.79807e-05	0.000926742
pIL8	pIL8	IL8	interleukin 8	40.0017	60.0907	4.90536e-22	1.23492e-18	>0.01	>0.01
BARC_5BOV_138P6	BE487631	IRAK2	interleukin-1 receptor-associated kinase 2	4.29783	1.14359	5.14579e-07	9.35344e-06	2.5553e-10	2.18067e-08
MARC_3BOV_121A2	BM256593	IRAK3	interleukin-1 receptor-associated kinase 3	6.56689	2.87643	1.34162e-13	1.82569e-11	1.38232e-06	2.75097e-05
C0005210k15	AJ816270	IQGAP2	IQ motif containing GTPase activating protein 2	0.650031	0.183609	5.12606e-09	1.58342e-07	2.68303e-09	1.42201e-07
C0006019e18	AJ821013	ICA1	islet cell autoantigen 1, 69kDa	0.573267	0.367223	1.70328e-05	0.000189051	>0.01	>0.01
C0006017o07	AJ820250	IDH1	isocitrate dehydrogenase 1 (NADP+), soluble	0.566163	0.492437	1.54799e-07	3.28866e-06	>0.01	>0.01
C0006012e22	AJ818441	IARS	isoleucine-tRNA synthetase	0.5757	0.472875	0.000194095	0.00152698	>0.01	>0.01
C0006018h16	AJ821223	ITCH	itchy homolog E3 ubiquitin protein ligase (mouse)	0.186533	0.422078	2.78886e-12	2.55307e-10	1.0026e-06	2.10238e-05
C0006014j10	AJ819190	JAG1	jagged 1	3.04217	18.3945	4.42083e-10	1.80967e-08	1.03147e-07	3.16673e-06
C0005205o20	AJ812805	KLHDC2	kelch domain containing 2	0.35926	0.648577	1.18067e-08	3.24846e-07	7.7074e-06	0.000118675
C0006007h21	AJ817098	KIAA1432	KIAA1432 protein	3.53517	6.91093	6.38185e-14	9.73716e-12	7.60386e-05	0.000824449
C0005206m14	AJ813383	KTN1	kinectin 1 (kinesin receptor)	2.9621	1.2606	7.36694e-08	1.70149e-06	6.75304e-09	3.20769e-07
C0006007c09	AJ817198	KLF4	Kruppel-like factor 4 (gut)	0.99681	0.262122	4.68077e-05	0.000444673	2.7398e-09	1.43697e-07
MARC_2BOV_20I2	AW356963	LRRC33	leucine rich repeat containing 33	0.650121	0.492027	1.04945e-05	0.000126109	>0.01	>0.01
C0005201h6	AJ813093	LRRC42	leucine rich repeat containing 42	0.493243	0.629117	5.14007e-05	0.00048042	>0.01	>0.01
C0006006o04	AJ817284	LRRC8D	leucine rich repeat containing 8 family, member D	0.636901	0.410268	1.88428e-06	2.87495e-05	0.00243526	0.0153078
C0005206a21	AJ812892	LRRK2	leucine-rich repeat kinase 2	2.57889	0.44972	>0.01	>0.01	3.04052e-10	2.4692e-08
C0006020f12	AJ820665	LRRK2	leucine-rich repeat kinase 2	1.83015	0.348263	>0.01	>0.01	1.6775e-11	2.24911e-09
C0006020c07	AJ820733	LTA4H	leukotriene A4 hydrolase	0.511005	0.447826	0.000275106	0.00207982	>0.01	>0.01
C0006007e17	AJ817150	LTB4DH	leukotriene B4 12-hydroxydehydrogenase	0.810194	0.325033	3.44588e-06	4.80181e-05	1.68766e-07	4.82805e-06
C0005198g7	AJ814684	LONRF1	LON peptidase N-terminal domain and ring finger 1	3.27331	2.28431	1.26134e-07	2.78547e-06	>0.01	>0.01
C0005205j2.	AJ813769	LRP8	low density lipoprotein receptor-related protein 8, apolipoprotein e receptor	1.18749	2.62448	0.000856933	0.0055817	9.82871e-05	0.00101617
C0006015n13	AJ819576	LFNG	lunatic fringe homolog (Drosophila)	0.454896	0.505117	1.23647e-05	0.000144562	>0.01	>0.01
MARC_3BOV_82E8	BF773948	MIF	macrophage migration inhibitory factor	1.20106	6.38298	5.81168e-06	7.37073e-05	8.46857e-09	3.94808e-07
C0005199o3	AJ815305	MEF2A	MADS box transcription enhancer factor 2, polypeptide A	0.454169	0.811487	1.29806e-05	0.00015094	1.16593e-05	0.000170653
MARC_3BOV_74A23	BF655096	MEF2C	MADS box transcription enhancer factor 2, polypeptide C (myocyte enhancer factor 2C)	0.588107	0.463979	4.6072e-05	0.000439342	>0.01	>0.01
C0005210i24	AJ816302	MKRN1	makorin, ring finger protein, 1	4.0669	0.589184	0.000104324	0.000887286	1.13877e-17	1.91124e-14
C0005206d13	AJ813002	MRC1L1	mannose receptor, C type 1-like 1	0.646468	0.122764	7.83102e-12	5.55341e-10	2.92368e-13	8.62565e-11
MARC_2BOV_109E19	BI975617	MMP19	matrix metalloproteinase 19	0.614183	2.82075	0.00207324	0.0115601	8.2205e-12	1.37967e-09
MARC_1BOV_94E8	AW657529	MMP9	matrix metalloproteinase 9	0.772893	5.92892	0.000524827	0.00361987	2.97183e-10	2.45297e-08
C0006011m13	AJ818283	MXD1	MAX dimerization protein 1	3.05703	1.15517	9.03893e-05	0.000786027	1.1247e-06	2.30523e-05
C0005208j19	AJ816962	MXD3	MAX dimerization protein 3	0.5215	0.431033	1.71849e-07	3.59029e-06	>0.01	>0.01
C0005206e23	AJ813071	MXI1	MAX interactor 1	2.30745	1.26076	0.000616642	0.00416687	0.000758136	0.00585462
BARC_5BOV_113M9	BE845720	MCP	membrane cofactor protein (CD46)	1.63154	2.09115	1.46347e-06	2.33923e-05	>0.01	>0.01
C0006017m11	AJ820212	MIR16	membrane interacting protein of RGS16	0.395106	1.06244	0.00135064	0.00810544	7.16787e-08	2.29874e-06
C0006017f08	AJ820069	MARCH7	membrane-associated ring finger (C3HC4) 7	2.27576	1.12789	0.00357528	0.0183877	0.000296729	0.00264899
C0006013i11	AJ818840	MBTPS1	membrane-bound transcription factor peptidase, site 1	0.479938	0.74965	0.000154582	0.00125536	0.00280116	0.0171998
C0006011e24	AJ818144	MAT2B	methionine adenosyltransferase II, beta	0.36305	0.394679	5.84474e-12	4.62284e-10	>0.01	>0.01
C0006015e03	AJ819399	MAT2B	methionine adenosyltransferase II, beta	0.332865	0.321021	9.9776e-12	6.88181e-10	>0.01	>0.01
C0006005g13	AJ817760	METAP2	methionyl aminopeptidase 2	0.933447	0.399517	4.31841e-06	5.64759e-05	1.99491e-09	1.10378e-07
C0006006n01	AJ817307	MTHFD1L	methylenetetrahydrofolate dehydrogenase (NADP+ dependent) 1-like	0.774496	4.30505	0.00112898	0.00705261	3.96957e-10	3.07489e-08
C0005204l8	AJ814358	MTHFD2	methylenetetrahydrofolate dehydrogenase (NADP+ dependent) 2	3.04588	2.08112	4.79747e-08	1.17258e-06	>0.01	>0.01
C0005209j13	AJ816629	MTCH2	mitochondrial carrier homolog 2	0.802854	0.419842	0.000191496	0.00150889	0.000129325	0.00128685
C0006011b09	AJ818071	MRPL11	mitochondrial ribosomal protein L11	0.791433	0.397049	0.000439548	0.00309095	0.000308545	0.00272343
C0005199i24	AJ815799	MRPS25	mitochondrial ribosomal protein S25	0.586011	0.439663	2.79587e-05	0.000287878	>0.01	>0.01
C0005198j2.	AJ814218	MAPK14	mitogen-activated protein kinase 14 (p38)	0.293237	0.217034	3.15131e-10	1.35614e-08	>0.01	>0.01
C0006015n15	AJ819578	MAPK6	mitogen-activated protein kinase 6 (erk-3)	12.6388	6.58503	5.11425e-14	8.87939e-12	0.00299966	0.0182848
C0005201e6	AJ812850	MAP3K5	mitogen-activated protein kinase kinase kinase 5	1.81882	0.177127	6.39954e-05	0.000582671	3.15399e-17	3.97009e-14
C0005210a14	AJ816476	MAP3K8	mitogen-activated protein kinase kinase kinase 8	3.19736	1.61801	1.51011e-09	5.31708e-08	1.13087e-06	2.30523e-05
C0005210k17	AJ816268	MAP4K3	mitogen-activated protein kinase kinase kinase kinase 3	0.993512	0.404584	0.00120961	0.00743637	8.70082e-07	1.8407e-05
C0006015b01	AJ819341	MORC2	MORC family CW-type zinc finger 2	0.501221	1.32627	>0.01	>0.01	1.1568e-06	2.34629e-05
C0005201f24	AJ812908	MCFD2	multiple coagulation factor deficiency 2	0.360138	0.477198	4.85404e-08	1.18068e-06	>0.01	>0.01
C0006018e11	AJ820384	MCL1	myeloid cell leukemia sequence 1 (BCL2-related)	1.95428	2.12444	7.83551e-06	9.66956e-05	>0.01	>0.01
MARC_3BOV_127G8	BM256666	MYADM	myeloid-associated differentiation marker	0.625582	0.390001	3.22809e-06	4.54007e-05	0.00266333	0.016535
C0006020l13	AJ820542	GNPTAB	N-acetylglucosamine-1-phosphate transferase, alpha and beta subunits	0.449026	0.565889	1.2531e-06	2.06189e-05	>0.01	>0.01
C0005201c9	AJ813662	NYREN18	NEDD8 ultimate buster-1	2.1786	2.85314	3.37386e-09	1.06839e-07	>0.01	>0.01
C0006007j01	AJ817902	NGRN	neugrin, neurite outgrowth associated	0.497742	0.73071	5.87632e-05	0.000538931	0.00471329	0.0265452
C0006020c17	AJ820723	NRP2	neuropilin 2	1.6095	2.27089	1.69153e-06	2.63533e-05	>0.01	>0.01
MARC_4BOV_98K18	BE684713	NAB1	NGFI-A binding protein 1 (EGR1 binding protein 1)	5.55028	5.00656	7.07405e-13	7.57827e-11	>0.01	>0.01
C0006006p10	AJ817257	NMNAT1	nicotinamide nucleotide adenylyltransferase 1	0.389485	0.977969	0.000185738	0.00147274	6.30798e-08	2.08952e-06
C0006019p09	AJ820795	NNT	nicotinamide nucleotide transhydrogenase	1.02504	0.473468	0.00132399	0.00796454	2.38048e-07	6.37538e-06
C0006012p04	AJ818646	NEK3	NIMA (never in mitosis gene a)-related kinase 3	0.510163	0.442117	2.93597e-06	4.1996e-05	>0.01	>0.01
MARC_3BOV_27J15	AW428060	NINJ1	ninjurin 1	1.87386	4.50348	3.72888e-10	1.56458e-08	4.37044e-07	1.04416e-05
C0006011d04	AJ818110	SGSH	N-sulfoglucosamine sulfohydrolase (sulfamidase)	0.246808	0.475313	2.87972e-06	4.14268e-05	0.00527343	0.028892
C0005209h6	AJ816657	NFE2	nuclear factor (erythroid-derived 2), 45kDa	0.319047	0.315802	3.26696e-07	6.40044e-06	>0.01	>0.01
C0006019b10	AJ821080	NFE2L3	nuclear factor (erythroid-derived 2)-like 3	0.682854	0.32786	0.00135581	0.00812682	0.00547678	0.0296512
C0006005f10	AJ817779	NFAT5	nuclear factor of activated T cells 5	2.6615	1.45426	3.47665e-07	6.65587e-06	2.36274e-05	0.000305036
C0006012p11	AJ818653	NFKB1	nuclear factor of kappa light polypeptide gene enhancer in B-cells 1 (p105)	3.27125	1.83939	9.9267e-05	0.000850016	>0.01	>0.01
MARC_1BOV_117B23	CK771051	NFKBIA	nuclear factor of kappa light polypeptide gene enhancer in B-cells inhibitor, alpha	3.09717	2.53088	7.5357e-10	2.89635e-08	>0.01	>0.01
C0005204c4	AJ814737	NFIL3	nuclear factor, interleukin 3 regulated	3.48423	3.41977	1.08088e-09	3.88866e-08	>0.01	>0.01
C0005200e22	AJ814833	NR3C1	nuclear receptor subfamily 3, group C, member 1 (glucocorticoid receptor)	6.85906	1.23349	3.72133e-08	9.23e-07	2.15675e-11	2.6486e-09
C0005208k22	AJ816939	NR4A3	nuclear receptor subfamily 4, group A, member 3	15.6486	2.12617	1.1389e-14	2.38932e-12	1.65723e-14	7.58559e-12
C0006013a21	AJ818686	OGT	O-linked N-acetylglucosamine (GlcNAc) transferase	0.844219	0.348691	9.32103e-06	0.000112816	1.96097e-07	5.48527e-06
C0006018c16	AJ820344	ORMDL2	ORM1-like 2 (S. cerevisiae)	0.630431	0.498882	1.95507e-05	0.000211694	>0.01	>0.01
C0005207e24	AJ813495	OSBPL9	oxysterol binding protein-like 9	0.725909	0.448562	3.93866e-05	0.00037918	0.0012598	0.00904866
MARC_1BOV_19P22	AW355082	PAK1IP1	PAK1 interacting protein 1	3.29103	1.64759	3.01085e-09	9.71772e-08	2.38181e-06	4.36088e-05
C0005207d8	AJ812967	PRCC	papillary renal cell carcinoma (translocation-associated)	0.44855	0.624092	6.10592e-07	1.08634e-05	0.0090704	0.0441251
C0006018e21	AJ820393	PELI1	pellino homolog 1 (Drosophila)	5.61513	1.68312	1.59957e-10	7.6647e-09	8.82109e-10	5.92189e-08
C0006013m13	AJ818927	PTX3	pentraxin-related gene, rapidly induced by IL-1 beta	9.08609	3.4018	6.99079e-09	2.0584e-07	0.000533147	0.004317
C0006007k17	AJ817939	PADI2	peptidyl arginine deiminase, type II	1.00997	2.10894	>0.01	>0.01	0.001429	0.00997919
C0005207i4	AJ815490	PPIG	peptidyl-prolyl isomerase G (cyclophilin G)	0.382335	0.547929	2.87748e-06	4.14268e-05	>0.01	>0.01
C0006016m18	AJ819892	PHF17	PHD finger protein 17	0.560723	0.463917	3.65093e-06	5.00884e-05	>0.01	>0.01
C0006015e11	AJ819405	PMAIP1	phorbol-12-myristate-13-acetate-induced protein 1	12.9851	5.90501	8.89836e-15	1.94797e-12	0.000188353	0.00177928
C0006012m22	AJ818602	PLCB2	phospholipase C, beta 2	0.682708	0.491993	0.00114691	0.00714692	>0.01	>0.01
C0005208f15	AJ817055	PLSCR1	phospholipid scramblase 1	2.24	1.44225	2.901e-05	0.000296278	0.00341311	0.0203856
C0006020m18	AJ820517	PAG1	phosphoprotein associated with glycosphingolipid microdomains 1	1.12254	0.465741	>0.01	>0.01	1.12021e-05	0.00016492
C0005206o4	AJ815919	PEA15	phosphoprotein enriched in astrocytes 15	1.12495	3.4091	1.47535e-06	2.35076e-05	1.21157e-09	7.53119e-08
C0005207f13	AJ814306	PLAC8	placenta-specific 8	0.691126	0.461989	0.0013912	0.00827001	>0.01	>0.01
MARC_1BOV_18J22	AW353284	PLAU	plasminogen activator, urokinase	3.66464	4.56701	1.51552e-11	9.90995e-10	>0.01	>0.01
MARC_1BOV_17A18	AW481246	PLAUR	plasminogen activator, urokinase receptor (CD87)	6.79089	7.94182	2.57944e-15	6.49373e-13	>0.01	>0.01
C0006019p16	AJ820789	PLAGL2	pleiomorphic adenoma gene-like 2	2.19584	0.514788	>0.01	>0.01	9.12693e-12	1.48239e-09
C0006018a12	AJ820296	PLK2	polo-like kinase 2 (Drosophila)	5.80562	2.16189	1.75024e-09	5.99487e-08	3.45576e-06	5.99992e-05
C0005204g2.	AJ814572	PARP14	poly (ADP-ribose) polymerase family, member 14	2.44816	1.52189	0.000220847	0.00171335	>0.01	>0.01
C0006013f19	AJ818787	PARP8	poly (ADP-ribose) polymerase family, member 8	0.612792	0.362389	1.34549e-06	2.18534e-05	0.00113155	0.00822129
C0005200b8	AJ815044	PKD1L3	polycystic kidney disease 1-like 3	0.420268	0.553417	1.3926e-06	2.25458e-05	>0.01	>0.01
C0006007p09	AJ818028	POLB	polymerase (DNA directed), beta	2.31129	1.11273	0.00135985	0.00814129	4.64567e-05	0.00053649
C0005210o21	AJ816182	PQLC3	PQ loop repeat containing 3	5.55463	1.29936	2.07487e-05	0.00022211	3.91328e-07	9.56474e-06
C0005200k3	AJ814332	PBEF1	pre-B-cell colony enhancing factor 1	9.22616	3.42748	4.52558e-11	2.58935e-09	3.48658e-05	0.000417975
C0006019k09	AJ820898	PCYOX1	prenylcysteine oxidase 1	0.360965	0.270866	8.40508e-10	3.18427e-08	>0.01	>0.01
C0006019e20	AJ821011	PRNP	prion protein	28.1256	20.3374	2.07735e-24	1.04595e-20	>0.01	>0.01
C0006014h15	AJ819151	P4HA1	procollagen-proline, 2-oxoglutarate 4-dioxygenase (proline 4-hydroxylase), alpha polypeptide I	0.819252	2.39655	>0.01	>0.01	2.51255e-08	1.00402e-06
C0005206c11	AJ812960	PSTPIP1	proline-serine-threonine phosphatase interacting protein 1	0.442236	0.539192	9.20515e-06	0.000111682	>0.01	>0.01
C0006020a04	AJ820777	PSTPIP2	proline-serine-threonine phosphatase interacting protein 2	1.66436	2.40702	9.38547e-07	1.60189e-05	0.00904906	0.0440638
MARC_2BOV_105B5	CK774806	PTGDS	prostaglandin D2 synthase	1.61486	2.10685	2.17819e-05	0.00022992	>0.01	>0.01
pPTGS2	pPTGS2	PTGS2	prostaglandin-endoperoxide synthase 2	3.81198	1.71814	4.02586e-06	5.3835e-05	0.00028741	0.00257035
C0005206h23	AJ813192	PRKCBP1	protein kinase C binding protein 1	0.3922	1.00596	0.0073426	0.0330679	1.81981e-05	0.0002424
C0005209k4	AJ816593	PRKAR2B	protein kinase, cAMP-dependent, regulatory, type II, beta	0.558919	3.59104	0.0119531	0.0497801	8.73538e-14	3.65895e-11
C0006007c24	AJ817188	PPP1R15B	protein phosphatase 1, regulatory (inhibitor) subunit 15B	3.81952	2.54201	6.53941e-08	1.52435e-06	>0.01	>0.01
C0006011n15	AJ818303	PTPRJ	protein tyrosine phosphatase, receptor type, J	0.901888	2.07108	>0.01	>0.01	1.73567e-06	3.33553e-05
C0006011j14	AJ818226	PUM2	pumilio homolog 2 (Drosophila)	0.464725	0.681087	9.8586e-08	2.21598e-06	0.000431675	0.00363459
C0005202f23	AJ815962	RY1	putative nucleic acid binding protein RY-1	0.64487	0.467348	5.76335e-07	1.03637e-05	0.0069615	0.0359868
C0006011c15	AJ818098	NBLA00058	putative protein product of Nbla00058	0.434308	0.576603	1.13409e-07	2.51548e-06	>0.01	>0.01
C0006016p16	AJ819953	PPA1	pyrophosphatase (inorganic) 1	5.65423	4.70032	8.04183e-13	8.22828e-11	>0.01	>0.01
C0005204f20	AJ814622	RAB27A	RAB27A, member RAS oncogene family	2.92391	0.794892	0.000386514	0.002774	4.57821e-12	8.52933e-10
C0005210o18	AJ816184	RAB38	RAB38, member RAS oncogene family	1.02763	2.25371	0.00230554	0.0126315	6.72323e-06	0.000105456
C0006015g24	AJ819460	RAB3IP	RAB3A interacting protein (rabin3)	6.11758	1.39322	1.63588e-07	3.4438e-06	4.22936e-09	2.15099e-07
C0005206p21	AJ816087	RAD50	RAD50 homolog (S. cerevisiae)	0.42936	0.641762	4.18704e-05	0.000401557	>0.01	>0.01
C0006019d12	AJ821039	RAE1	RAE1 RNA export 1 homolog (S. pombe)	0.456574	0.68778	3.62249e-05	0.000353474	0.00616358	0.0327014
C0006011d12	AJ818116	RANBP9	RAN binding protein 9	1.01914	0.369163	2.05434e-05	0.000220546	2.7496e-10	2.30737e-08
C0006015n11	AJ819574	RAP1B	RAP1B, member of RAS oncogene family	1.03011	0.400435	6.5709e-05	0.000597193	1.01588e-09	6.47466e-08
C0005206m17	AJ813387	RB1CC1	RB1-inducible coiled-coil 1	0.493277	0.732418	3.26042e-05	0.000323154	0.00275888	0.0170024
C0005208i5	AJ816976	RLF	rearranged L-myc fusion	2.22348	2.27403	1.43921e-07	3.09676e-06	>0.01	>0.01
C0006019a04	AJ821109	RIPK5	receptor interacting protein kinase 5	0.371911	0.515709	4.47926e-09	1.40081e-07	>0.01	>0.01
MARC_3BOV_77G10	BF706215	RIPK2	receptor-interacting serine-threonine kinase 2 (CARDIAK)	3.19944	0.932076	9.98e-07	1.68058e-05	3.08365e-13	8.62565e-11
C0006016h15	AJ819787	RGS1	regulator of G-protein signalling 1	12.5945	22.0984	1.00257e-10	5.09895e-09	>0.01	>0.01
C0005199n8	AJ815359	RSN	restin	0.932619	2.23375	0.000771569	0.00511838	9.24901e-09	4.19538e-07
C0006013j09	AJ818859	RBL2	retinoblastoma-like 2 (p130)	0.455483	0.321823	6.44317e-11	3.45121e-09	0.00539869	0.0293546
C0005209b5	AJ816784	RDH14	retinol dehydrogenase 14 (all-trans and 9-cis)	0.444046	0.716799	2.90011e-05	0.000296278	0.00130238	0.00924894
MARC_2BOV_49M14	BE753799	ARHGDIA	Rho GDP dissociation inhibitor (GDI) alpha	4.39597	4.90237	2.76927e-13	3.0985e-11	>0.01	>0.01
C0005198g19	AJ814766	ARHGAP5	Rho GTPase activating protein 5	1.60357	2.06024	0.000236148	0.00182084	>0.01	>0.01
C0005202m6	AJ815653	ARHGAP5	Rho GTPase activating protein 5	2.86636	1.78056	1.94305e-05	0.000210846	>0.01	>0.01
C0006007m24	AJ817979	RNASE6	ribonuclease k6	0.380558	0.112582	5.78732e-14	9.10598e-12	1.27565e-09	7.83283e-08
C0005199l3	AJ815540	RNASE4	ribonuclease, RNase A family, 4	1.05433	0.0474424	2.33321e-11	1.43265e-09	2.57616e-18	1.2971e-14
C0005199o7	AJ815293	MGC16943	RIKEN cDNA 4933424N09	2.16374	4.67239	7.33608e-11	3.88812e-09	5.04252e-06	8.3243e-05
C0006006o12	AJ817276	RNF19	ring finger protein 19	3.64847	2.10862	1.08125e-09	3.88866e-08	0.000422829	0.00356607
C0005210i11	AJ816315	RYBP	RING1 and YY1 binding protein	3.50783	1.54417	3.43912e-06	4.80181e-05	4.61512e-05	0.000534187
C0005205c2.	AJ814071	RBM35B	RNA binding motif protein 35B	0.285507	0.551231	2.15088e-09	7.21978e-08	1.69842e-05	0.0002305
C0005205j4	AJ813765	RPUSD3	RNA pseudouridylate synthase domain containing 3	0.495117	0.761381	1.42406e-05	0.000161126	0.000458276	0.00378887
C0006020f13	AJ820664	SAV1	salvador homolog 1 (Drosophila)	2.76111	1.32409	1.2328e-06	2.03512e-05	1.68764e-06	3.25566e-05
C0005199k13	AJ815670	SAMSN1	SAM domain, SH3 domain and nuclear localisation signals, 1	2.80461	1.18808	4.10339e-06	5.437e-05	9.29144e-08	2.90574e-06
C0005199p24	AJ815223	SEC10L1	SEC10-like 1 (S. cerevisiae)	2.29075	6.1524	6.265e-11	3.39186e-09	6.38165e-07	1.40928e-05
BARC_5BOV_99I8	CK849100	SPP1	secreted phosphoprotein 1 (osteopontin)	7.0882	6.86381	5.4736e-10	2.18727e-08	>0.01	>0.01
MARC_1BOV_93A15	CK770368	SELL	selectin L (lymphocyte adhesion molecule 1/CD62L)	0.731744	0.461496	0.000247515	0.00189398	0.00481036	0.0268419
C0006016b04	AJ819650	SEMA3C	sema domain, immunoglobulin domain (Ig), short basic domain, secreted, (semaphorin) 3C	0.929463	4.59447	8.66611e-06	0.000106424	1.69744e-11	2.24911e-09
BARC_5BOV_21E3	BE478425	SQSTM1	sequestosome 1	2.86001	3.22965	4.39277e-12	3.81338e-10	>0.01	>0.01
C0005205n15	AJ812780	SQSTM1	sequestosome 1	2.165	2.42841	2.06202e-08	5.46434e-07	>0.01	>0.01
C0006019i10	AJ820938	STK38	serine/threonine kinase 38	0.473449	0.610566	3.70481e-08	9.23e-07	>0.01	>0.01
C0005208c5	AJ813438	SERPINB2	serpin peptidase inhibitor, clade B (ovalbumin), member 2	5.77424	9.25036	6.22222e-17	3.91611e-14	0.00252302	0.0157807
C0005210n6	AJ816196	SH2D3C	SH2 domain containing 3C	2.35469	3.45681	3.06763e-10	1.35487e-08	0.00799602	0.0400996
C0005203f17	AJ815295	SH3GLB1	SH3-domain GRB2-like endophilin B1	2.54785	1.11197	7.23191e-05	0.000651389	4.71886e-07	1.11184e-05
C0005208e5	AJ817064	SPPL2A	signal peptide peptidase-like 2A	1.33395	2.14546	0.000182808	0.00145179	0.00232347	0.014771
C0005204l1.	AJ814378	STAT1	signal transducer and activator of transcription 1	1.49757	2.3744	1.51848e-06	2.41184e-05	0.000814871	0.00622592
C0006012c08	AJ818384	SKIL	SKI-like	2.9015	1.78962	1.12268e-05	0.000133004	>0.01	>0.01
C0005208c9	AJ813488	SLAMF7	SLAM family member 7	3.38163	3.63952	1.19967e-06	1.98695e-05	>0.01	>0.01
C0005208f9	AJ817037	SLAMF7	SLAM family member 7	4.31563	3.47644	1.17725e-09	1.17725e-09	>0.01	>0.01
C0005199k21	AJ815641	SLAMF8	SLAM family member 8	2.3064	4.84199	7.7106e-12	5.54612e-10	4.15587e-06	7.02174e-05
C0005205o11	AJ812742	SNAPC1	small nuclear RNA activating complex, polypeptide 1, 43kDa	1.19813	5.14047	9.52803e-05	0.000820062	6.18688e-07	1.37836e-05
C0005201d2.	AJ812773	SNRK	SNF related kinase	0.500902	0.476441	5.52258e-06	7.03955e-05	>0.01	>0.01
C0006011o23	AJ818326	SLC18A2	solute carrier family 18 (vesicular monoamine), member 2	0.501329	0.806312	0.000130568	0.00108483	0.000403138	0.00342872
C0006007a22	AJ817229	SLC39A8	solute carrier family 39 (zinc transporter), member 8	2.59717	16.0069	1.09568e-11	7.45507e-10	6.2248e-10	4.35304e-08
C0006017h13	AJ820113	SLC44A1	solute carrier family 44, member 1	1.12036	2.66536	7.15325e-05	0.000645459	5.08575e-07	1.16926e-05
C0005200d2.	AJ814908	SLC7A3	solute carrier family 7 (cationic amino acid transporter, y+ system), member 3	4.39405	5.2968	3.77181e-14	6.78251e-12	>0.01	>0.01
C0006011f16	AJ818159	SLC7A3	solute carrier family 7 (cationic amino acid transporter, y+ system), member 3	3.24284	3.67369	1.01337e-09	3.69731e-08	>0.01	>0.01
C0006019o17	AJ820810	SLC7A5	solute carrier family 7 (cationic amino acid transporter, y+ system), member 5	4.68221	2.75229	9.45176e-08	2.14368e-06	>0.01	>0.01
C0006018g13	AJ820426	SLCO4A1	solute carrier organic anion transporter family, member 4A1	13.7901	2.97096	5.88615e-12	4.62284e-10	1.37096e-08	5.8998e-07
C0006013n06	AJ818942	SOS2	son of sevenless homolog 2 (Drosophila)	0.367746	0.884823	0.000137969	0.00113881	1.57995e-06	3.08334e-05
C0005210j13	AJ816290	SORT1	sortilin 1	0.790523	2.35945	>0.01	>0.01	7.38625e-07	1.58254e-05
C0006006n09	AJ817301	SORL1	sortilin-related receptor, L(DLR class) A repeats-containing	0.709547	0.274908	1.96021e-06	2.96957e-05	1.80702e-06	3.43544e-05
C0006018g11	AJ820424	SNX3	sorting nexin 3	0.361543	0.704099	3.8311e-06	5.18538e-05	4.84185e-05	0.000556591
C0005205i1.	AJ813825	SNX27	sorting nexin family member 27	0.578404	0.3661	2.72701e-06	3.97282e-05	0.00679729	0.0353923
C0006020e10	AJ820689	SYNE1	spectrin repeat containing, nuclear envelope 1	0.760315	0.461221	0.0017226	0.00998076	0.00806621	0.0404113
C0006007g23	AJ817080	SPRY1	sprouty homolog 1, antagonist of FGF signaling (Drosophila)	2.64599	1.03865	0.000319631	0.00237076	2.77695e-07	7.24452e-06
C0005208h1.	AJ817005	STARD8	START domain containing 8	4.50726	1.83514	9.2091e-09	2.63453e-07	2.97449e-06	5.29207e-05
C0005209a21	AJ816808	SAMD9	sterile alpha motif domain containing 9	1.19215	0.503251	>0.01	>0.01	5.89773e-09	2.8281e-07
C0006005d03	AJ817832	SAMD9	sterile alpha motif domain containing 9	2.1126	0.871299	>0.01	>0.01	5.85195e-07	1.31538e-05
C0005199n6	AJ815366	SCP2	sterol carrier protein 2	0.580316	0.183841	5.99399e-11	3.31646e-09	9.29715e-10	6.07937e-08
C0006012o01	AJ818624	SOAT1	sterol O-acyltransferase	1.82975	2.36595	5.10728e-08	1.23631e-06	>0.01	>0.01
C0005210m15	AJ816231	SC5DL	sterol-C5-desaturase (ERG3 delta-5-desaturase homolog, fungal)-like	1.51958	2.91299	4.87496e-07	9.02405e-06	4.10248e-05	0.000483747
C0006006b16	AJ817546	SOCS3	suppressor of cytokine signaling 3	10.0334	6.73137	3.16117e-16	1.20243e-13	>0.01	>0.01
C0006018j22	AJ821271	SOCS4	suppressor of cytokine signaling 4	0.56625	0.447457	5.13661e-05	0.00048042	>0.01	>0.01
C0006011o14	AJ818319	SMARCA5	SWI/SNF related, matrix associated, actin dependent regulator of chromatin, subfamily a, member 5	2.05657	1.12694	0.00018778	0.00148426	1.00121e-05	0.000149145
C0006013m14	AJ818928	SYAP1	synapse associated protein 1, SAP47 homolog	2.60631	1.61743	7.41965e-08	1.70584e-06	0.000375816	0.00323458
C0006014p20	AJ819317	TAF7	TAF7 RNA polymerase II, TATA box binding protein TBP)-associated factor, 55kDa	0.267429	0.695976	1.61362e-10	7.6647e-09	2.28736e-10	1.98567e-08
C0005206g18	AJ813141	TSPAN14	tetraspanin 14	0.476263	0.937357	0.00381267	0.0192995	7.48349e-05	0.000815571
C0006018j20	AJ821269	TTC4	tetratricopeptide repeat domain 4	0.457876	0.64824	0.000292979	0.0021919	>0.01	>0.01
C0006018h06	AJ820441	THEM4	thioesterase superfamily member 4	0.521981	0.420361	5.40451e-06	6.9241e-05	>0.01	>0.01
C0005207b21	AJ814586	TXN	thioredoxin	1.33984	2.73079	0.000529606	0.00364783	0.000895664	0.00676112
C0006007a05	AJ817242	TXNL1	thioredoxin-like 1	3.14062	1.15868	6.40029e-07	1.12676e-05	1.84015e-09	1.04103e-07
C0005201d20	AJ812789	THEX1	three prime histone mRNA exonuclease 1	2.92643	0.973194	3.30105e-05	0.000326538	4.43938e-10	3.33616e-08
C0005208a6	AJ813067	THRAP1	thyroid hormone receptor associated protein 1	2.77737	1.17962	5.39751e-05	0.000498651	1.80812e-06	3.43544e-05
MARC_2BOV_135D4	BM032252	TIMP1	TIMP metallopeptidase inhibitor 1	2.26798	0.442571	>0.01	>0.01	4.73867e-11	5.07642e-09
C0006012n18	AJ818617	TIMP3	TIMP metallopeptidase inhibitor 3	1.25017	9.49561	1.759e-06	2.70843e-05	1.76425e-09	1.02807e-07
MARC_4BOV_74M12	BE668873	TRAF1	TNF receptor-associated factor 1	7.90689	2.69985	4.03521e-11	2.33532e-09	1.37525e-06	2.74778e-05
C0006014e12	AJ819087	TNIP3	TNFAIP3 interacting protein 3	4.56752	1.20411	1.23747e-05	0.000144562	6.14021e-08	2.04742e-06
C0005199c13	AJ813462	TNFAIP3	TNF-alpha induced protein 3	13.4781	3.32552	5.90452e-10	2.34089e-08	4.15071e-06	7.02174e-05
MARC_2BOV_105E23	BI898961	TRADD	TNFRSF1A-associated via death domain	0.31426	0.681663	1.44952e-08	3.94503e-07	2.28135e-07	6.17559e-06
MARC_3BOV_25P18	AW484550	TIRAP	toll-interleukin 1 receptor (TIR) domain containing adaptor protein (MAL/TIRAP)	2.15938	1.96969	1.62075e-06	2.5422e-05	>0.01	>0.01
C0006012p06	AJ818648	TLR4	toll-like receptor 4	5.76288	2.52228	6.29215e-12	4.72851e-10	3.39294e-06	5.93175e-05
MARC_2BOV_120C19	BM030426	TLR6	toll-like receptor 6	0.719023	0.408062	2.67473e-06	3.91491e-05	7.35279e-05	0.000804811
MARC_1BOV_46M22	AW487414	TANK	TRAF family member-associated NFKB activator	2.26739	1.37434	1.438e-06	2.32063e-05	8.4811e-05	0.000902798
C0006006e21	AJ817479	TRAF3IP3	TRAF3 interacting protein 3	0.499366	0.484648	1.81148e-06	2.78073e-05	>0.01	>0.01
C0005207p13	AJ813672	TOB1	transducer of ERBB2, 1	5.0993	2.97354	>0.01	>0.01	1.03513e-08	2.91166e-07
C0006019p19	AJ820786	TOB2	transducer of ERBB2, 2	0.319844	0.651795	3.30879e-08	8.37173e-07	2.79351e-06	5.02333e-05
MARC_2BOV_138I15	BM087719	TLE1	transducin-like enhancer of split 1 (E(sp1) homolog	8.70751	1.23091	1.61139e-06	2.53542e-05	1.36058e-09	8.1554e-08
C0005202a5	AJ813609	TM6SF1	transmembrane 6 superfamily member 1	0.634935	0.401149	0.000208368	0.00162405	>0.01	>0.01
C0005198b9	AJ815502	TMEM43	transmembrane protein 43 (elastin)	0.666164	2.52555	>0.01	>0.01	3.13198e-09	1.62573e-07
C0005202l10	AJ815730	TMEM50B	transmembrane protein 50B	0.48681	0.488564	1.03667e-07	2.31984e-06	>0.01	>0.01
MARC_2BOV_22E2	AW481851	TMEM55B	transmembrane protein 55B	0.397168	0.773423	4.22983e-06	5.56063e-05	6.03708e-06	9.68048e-05
C0005205n14	AJ812781	TMEM70	transmembrane protein 70	0.444397	1.2323	>0.01	>0.01	1.85381e-07	5.24379e-06
MARC_3BOV_95J2	BF889704	TREM2	triggering receptor expressed on myeloid cells 2	0.684281	0.267257	1.60563e-08	4.30018e-07	3.8326e-08	1.42942e-06
MARC_3BOV_84H17	BF774648	TPI1	triosephosphate isomerase 1	0.709842	0.50102	0.000279738	0.00211166	>0.01	>0.01
C0006020m09	AJ820524	TSFM	Ts translation elongation factor, mitochondrial	7.21825	9.62916	4.78683e-13	5.2395e-11	>0.01	>0.01
MARC_2BOV_78M9	CK773775	TUBB2	tubulin, beta 2	1.53558	3.22038	3.39034e-07	6.61641e-06	1.34741e-05	0.000191644
MARC_1BOV_43D4	CK769375	TNFSF10	tumor necrosis factor (ligand) superfamily, member 10 (TRAIL)	0.607822	0.25042	2.54068e-07	5.07632e-06	8.26559e-06	0.000125732
MARC_3BOV_43C11	BF602147	TNFSF13	tumor necrosis factor (ligand) superfamily, member 13 (APRIL)	0.602019	0.172181	3.57416e-10	1.51226e-08	9.91698e-10	6.40154e-08
C0005199n1.	AJ815395	TNFSF13B	tumor necrosis factor (ligand) superfamily, member 13b (BAFF/THANK)	2.55661	1.71763	3.31708e-06	4.65222e-05	>0.01	>0.01
MARC_2BOV_48M9	BE753440	TNFSF13B	tumor necrosis factor (ligand) superfamily, member 13b (BAFF/THANK)	2.96103	1.89961	6.37782e-08	1.4936e-06	0.00399149	0.0231002
MARC_3BOV_96N9	BF890112	TNFSF8	tumor necrosis factor (ligand) superfamily, member 8 (CD30L/CD153)	0.500631	0.693016	0.00159231	0.00936595	>0.01	>0.01
MARC_1BOV_83A19	CK770082	TNFRSF18	tumor necrosis factor receptor superfamily, member 18 (GITR)	2.05028	1.81856	8.9945e-05	0.000783518	>0.01	>0.01
MARC_4BOV_54A23	BE236486	TNFAIP2	tumor necrosis factor, alpha-induced protein 2	5.12251	1.92483	6.73877e-09	2.00768e-07	2.12024e-06	3.93926e-05
C0006016e23	AJ819731	TPD52L2	tumor protein D52-like 2	0.425066	0.951701	0.000298406	0.00222589	4.98923e-07	1.15233e-05
MARC_3BOV_129K8	BM258957	TYROBP	TYRO protein tyrosine kinase binding protein	3.02862	1.21986	0.000617376	0.00416687	6.72662e-05	0.00074167
C0006005o21	AJ817605	YWHAB	tyrosine 3-monooxygenase/tryptophan 5-monooxygenase activation protein, beta polypeptide	0.675398	0.467546	0.000403759	0.00287137	>0.01	>0.01
C0005198l14	AJ813969	U2AF1L4	U2 small nuclear RNA auxiliary factor 1-like 4	0.641864	0.488364	1.73186e-06	2.67483e-05	>0.01	>0.01
C0005207d22	AJ812793	UBQLN2	ubiquilin 2	0.287673	0.456488	3.12803e-10	1.35614e-08	0.00134621	0.00951992
MARC_2BOV_44O3	BE751623	UBAP1	ubiquitin associated protein 1	3.85524	2.09788	6.57767e-12	4.87038e-10	8.87808e-06	0.000134642
C0005199o20	AJ815324	USP12	ubiquitin specific peptidase 12	2.39283	1.86537	6.74512e-06	8.40636e-05	>0.01	>0.01
C0006016j06	AJ819815	USP37	ubiquitin specific peptidase 37	1.79478	2.21295	0.000139889	0.001149	>0.01	>0.01
C0005204e12	AJ814681	USP38	ubiquitin specific peptidase 38	1.37187	0.497528	>0.01	>0.01	4.70058e-10	3.43006e-08
C0005202i17	AJ815848	UBE4A	ubiquitination factor E4A (UFD2 homolog, yeast)	0.488405	0.37307	2.98215e-09	9.68717e-08	>0.01	>0.01
C0006007p21	AJ818040	UBE2D3	ubiquitin-conjugating enzyme E2D 3 (UBC4/5 homolog, yeast)	0.72184	0.385654	5.13907e-07	9.35344e-06	8.06076e-06	0.000122988
C0005210k1.	AJ816266	UBE2Q2	ubiquitin-conjugating enzyme E2Q (putative) 2	3.60098	1.63261	6.0715e-08	1.4285e-06	5.96451e-06	9.59468e-05
C0005198e14	AJ815121	B4GALT5	UDP-Gal:betaGlcNAc beta 1,4- galactosyltransferase polypeptide 5	1.4824	3.02971	3.53055e-06	4.8836e-05	6.20928e-05	0.000688629
C0006016h16	AJ819788	GALNT1	UDP-N-acetyl-alpha-D-galactosamine:polypeptide N-acetylgalactosaminyltransferase 1	0.725677	0.342309	4.33469e-07	8.14371e-06	1.44093e-06	2.85634e-05
C0006012h17	AJ818499	ULBP3	UL16 binding protein 3	2.96929	5.53787	8.12936e-11	4.21972e-09	0.000953031	0.00708791
C0005199f9	AJ816009	-	unique cluster	0.412204	0.360287	1.27755e-10	6.30632e-09	>0.01	>0.01
C0005204f3	AJ814609	-	unique cluster	5.15063	0.975355	0.000490898	0.00341391	7.27479e-08	2.31826e-06
C0005206i15	AJ813220	-	unique cluster	2.24044	1.08087	0.0046575	0.0229682	0.000130845	0.00129941
C0005209k9	AJ816589	-	unique cluster	2.30272	1.39432	0.00138777	0.00826586	>0.01	>0.01
C0006011i04	AJ818203	-	unique cluster	1.34513	8.69117	8.71584e-06	0.000106774	7.08416e-08	2.28646e-06
C0006015c12	AJ819369	-	unique cluster	4.08646	2.4236	1.86954e-07	3.85785e-06	>0.01	>0.01
C0006018h08	AJ820442	-	unique cluster	2.94721	0.951661	0.000514369	0.0035526	2.30857e-08	9.37392e-07
C0006019b22	AJ821072	-	unique cluster	0.909081	2.56943	0.00588184	0.0276648	4.89092e-07	1.14538e-05
C0006019n09	AJ820838	-	unique cluster	2.26097	1.39492	3.34539e-05	0.000328985	0.00136571	0.00962019
C0005199p1.	AJ815248	-	unique singleton	3.98403	7.18322	5.46822e-17	3.91611e-14	2.73234e-05	0.000343063
C0005200c15	AJ815023	-	unique singleton	2.33307	1.48716	1.30757e-05	0.000151347	0.00293538	0.0179801
C0005202g7	AJ815909	-	unique singleton	2.31594	1.68921	3.68017e-05	0.000358407	>0.01	>0.01
C0005203o20	AJ814913	-	unique singleton	0.496402	0.938325	0.0022397	0.0123738	3.53686e-05	0.000422995
C0005209g19	AJ816691	-	unique singleton	0.38229	0.0759456	2.07148e-15	5.48943e-13	1.18587e-12	2.48787e-10
C0005210f13	AJ816376	-	unique singleton	1.08731	2.78825	0.000991762	0.00632893	7.43602e-06	0.000115201
C0005210i19	AJ816308	-	unique singleton	2.26707	0.958606	0.00217883	0.0120686	3.25825e-07	8.12144e-06
C0006005a23	AJ817879	-	unique singleton	1.13226	2.85571	0.000262854	0.00199619	3.39233e-06	5.93175e-05
C0006007i03	AJ817103	-	unique singleton	1.21424	2.67448	0.000677767	0.00454402	0.000121992	0.00121871
C0006011m18	AJ818286	-	unique singleton	1.02433	0.371491	8.48569e-05	0.000746948	2.26381e-09	1.23894e-07
C0006014k09	AJ819207	-	unique singleton	1.21523	2.91327	0.000119141	0.00100314	9.59052e-06	0.000144144
C0006015j14	AJ819500	-	unique singleton	2.00918	4.22649	3.01033e-07	5.94393e-06	0.00049992	0.00408334
C0006015n02	AJ819566	-	unique singleton	2.86229	2.30614	1.23015e-10	6.1325e-09	>0.01	>0.01
C0006018p19	AJ821116	-	unique singleton	0.677851	0.394197	2.13793e-07	4.34052e-06	5.27676e-05	0.000597044
C0006005d04	AJ817831	UNG	uracil-DNA glycosylase	0.276046	0.341042	4.99811e-12	4.23864e-10	>0.01	>0.01
C0006007m19	AJ817975	UMPS	uridine monophosphate synthetase	5.54928	0.971584	2.35317e-09	7.79487e-08	7.99036e-16	8.0463e-13
C0005210j9	AJ816275	VEGFC	vascular endothelial growth factor C	1.54482	5.18312	1.80748e-07	3.7606e-06	1.55722e-07	4.50608e-06
C0005201i23	AJ813151	ETS2	v-ets erythroblastosis virus E26 oncogene homolog 2 (avian)	10.6656	4.59725	2.57333e-13	2.94471e-11	0.000100765	0.00103553
MARC_2BOV_56A21	BE755117	FOS	v-fos FBJ murine osteosarcoma viral oncogene homolog (c-fos)	0.400849	0.262893	2.16156e-06	3.24878e-05	>0.01	>0.01
MARC_3BOV_143A6	BM288568	VIL2	villin 2 (ezrin)	1.62481	0.470279	>0.01	>0.01	1.10922e-11	1.66722e-09
C0006007i05	AJ817105	REL	v-rel reticuloendotheliosis viral oncogene homolog (c-rel)	2.1656	0.895416	>0.01	>0.01	1.02922e-05	0.000152415
C0005206n14	AJ815274	WTAP	Wilms tumor 1 associated protein	2.69114	1.58252	4.93786e-06	6.3586e-05	0.00150352	0.0103418
C0006006a07	AJ817578	YTHDF2	YTH domain family, member 2	0.832522	0.456447	0.000624072	0.00420643	0.000278413	0.00249877
C0006005a18	AJ817884	ZNF148	zinc finger protein 148	0.476748	1.059	>0.01	>0.01	2.4386e-05	0.000311724
C0006012e01	AJ818421	ZNF281	zinc finger protein 281	2.29393	1.17674	4.20732e-06	5.54551e-05	2.989e-07	7.53021e-06
C0005201k8	AJ813336	ZNF354A	zinc finger protein 354A	0.447478	0.62245	2.37373e-05	0.000248477	>0.01	>0.01
C0006007o20	AJ818017	ZFP36L2	zinc finger protein 36, C3H type-like 2	0.314862	0.409323	5.74729e-11	3.21529e-09	>0.01	>0.01
C0006019n19	AJ820829	ZNF38	zinc finger protein 38	0.421683	0.624217	3.70304e-06	5.05279e-05	0.00791471	0.0398271
C0005206b22	AJ812937	ZNF606	zinc finger protein 606	0.471278	0.853806	0.000426989	0.00301951	9.90602e-05	0.00102207
C0006019k04	AJ820901	ZNF624	zinc finger protein 624	0.381411	0.628245	2.3279e-06	3.47803e-05	0.00153147	0.0105054
C0005204o14	AJ814260	ZNF650	zinc finger protein 650	0.508782	0.472017	1.58251e-06	2.49779e-05	>0.01	>0.01
C0006020d11	AJ820710	ZFAND2A	zinc finger, AN1-type domain 2A	17.6073	9.28351	1.30552e-17	1.09555e-14	0.000882053	0.00668846
C0006011c10	AJ818095	ZDHHC13	zinc finger, DHHC-type containing 13	0.547132	0.479832	1.48608e-05	0.000167018	>0.01	>0.01
